# Supplementary material for: Multiomics of GCN4-Dependent Replicative Lifespan Extension Models Reveals Gcn4 as a Regulator of Protein Turnover in Yeast
Source: Int J Mol Sci. 2023 Nov 10;24(22):16163. doi: 10.3390/ijms242216163 (PMC10671045; doi:10.3390/ijms242216163)
Supplement: Supplementary file 1 [file ijms-24-16163-s001.zip]

Archive with 2 entries (2 files):
- File S1.csv
- ijms-2671982-supplementary.pdf
