# Supplementary material for: Multiomics of GCN4-Dependent Replicative Lifespan Extension Models Reveals Gcn4 as a Regulator of Protein Turnover in Yeast
Source: Int J Mol Sci. 2023 Nov 10;24(22):16163. doi: 10.3390/ijms242216163 (PMC10671045; doi:10.3390/ijms242216163)
Supplement: Supplementary file 1 [file ijms-24-16163-s001.zip › File S1.csv]

File S1: Proteomics abundance count data.
Protein_IDs	Protein_names	Gene_names	fasta_header	Name	LFQ.gcn4.1	LFQ.gcn4.2	LFQ.gcn4.3	LFQ.gcn4.4	LFQ.gcn4.5	LFQ.gcn4_drug.1	LFQ.gcn4_drug.2	LFQ.gcn4_drug.3	LFQ.gcn4_drug.4	LFQ.gcn4_drug.5	LFQ.rpl31a.1	LFQ.rpl31a.2	LFQ.rpl31a.4	LFQ.rpl31a.5	LFQ.rpl31a.6	LFQ.gcn4_rpl31a.2	LFQ.gcn4_rpl31a.3	LFQ.gcn4_rpl31a.4	LFQ.gcn4_rpl31a.5	LFQ.WT.1	LFQ.WT.3	LFQ.WT.4	LFQ.WT.5	LFQ.WT_drug.2	LFQ.WT_drug.3	LFQ.WT_drug.4	LFQ.WT_drug.5
P53909	ADE_YEAST Adenine deaminase OS=Saccharomyces cerevisiae (strain ATCC 204508 / S288c) OX=559292 GN=AAH1 PE=1 SV=1	AAH1	sp|P53909|ADE_YEAST Adenine deaminase OS=Saccharomyces cerevisiae (strain ATCC 204508 / S288c) OX=559292 GN=AAH1 PE=1 SV=1	ADE_YEAST Adenine deaminase OS=Saccharomyces cerevisiae (strain ATCC 204508 / S288c) OX=559292 GN=AAH1 PE=1 SV=1	29.07443018	28.94295168	29.12521093	29.72709644	29.52922215	30.05059302	30.21079295	29.73301234	30.260654	30.05181659	29.42851619	29.64418577	28.45481864	29.90671859	29.41204042	30.04548956	30.05998554	29.72909134	29.72925386	29.3506078	29.4933128	29.03843974	29.40344061	29.49969391	30.29763374	29.9985223	29.97633142
P37898	AAP1_YEAST Alanine/arginine aminopeptidase OS=Saccharomyces cerevisiae (strain ATCC 204508 / S288c) OX=559292 GN=AAP1 PE=1 SV=2	AAP1	sp|P37898|AAP1_YEAST Alanine/arginine aminopeptidase OS=Saccharomyces cerevisiae (strain ATCC 204508 / S288c) OX=559292 GN=AAP1 PE=1 SV=2	AAP1_YEAST Alanine/arginine aminopeptidase OS=Saccharomyces cerevisiae (strain ATCC 204508 / S288c) OX=559292 GN=AAP1 PE=1 SV=2	27.8794825	28.20649278	28.30528139	28.97470519	28.28064663	28.59624082	27.92402692	27.61533914	27.82446319	27.62251293	28.2414591	28.6674608	28.57855839	28.31524544	27.98926458	28.08263782	27.83485557	27.81405318	28.52451353	28.18739999	28.81168836	28.25716129	28.70209677	28.16333743	28.26215193	27.86546117	28.12615119
P23542	AATC_YEAST Aspartate aminotransferase, cytoplasmic OS=Saccharomyces cerevisiae (strain ATCC 204508 / S288c) OX=559292 GN=AAT2 PE=1 SV=3	AAT2	sp|P23542|AATC_YEAST Aspartate aminotransferase, cytoplasmic OS=Saccharomyces cerevisiae (strain ATCC 204508 / S288c) OX=559292 GN=AAT2 PE=1 SV=3	AATC_YEAST Aspartate aminotransferase, cytoplasmic OS=Saccharomyces cerevisiae (strain ATCC 204508 / S288c) OX=559292 GN=AAT2 PE=1 SV=3	27.59432897	27.63036399	27.7447387	27.28830909	27.58003446	26.76742465	26.81308058	27.00728892	26.67715531	26.66384265	29.47070506	29.15260425	29.25897027	28.80493445	28.84082126	26.9504889	26.7230453	26.95450305	28.02431523	27.54063477	27.45926094	27.43645856	27.21181903	26.74878966	27.1265945	26.93676081	26.98419222
P14164	ABF1_YEAST ARS-binding factor 1 OS=Saccharomyces cerevisiae (strain ATCC 204508 / S288c) OX=559292 GN=ABF1 PE=1 SV=4	ABF1	sp|P14164|ABF1_YEAST ARS-binding factor 1 OS=Saccharomyces cerevisiae (strain ATCC 204508 / S288c) OX=559292 GN=ABF1 PE=1 SV=4	ABF1_YEAST ARS-binding factor 1 OS=Saccharomyces cerevisiae (strain ATCC 204508 / S288c) OX=559292 GN=ABF1 PE=1 SV=4	19.10447216	19.39273028	19.09638151	19.47627022	19.0306978	19.74296545	19.87130691	18.5608253	19.2976126	19.42815531	19.62811505	19.74134725	19.81110107	19.1078626	19.43099741	19.53926384	19.60598493	20.27539937	19.89295262	18.43970862	19.48826364	19.39009202	19.30011125	19.41728588	20.59097672	19.85360105	18.06991224
Q02486	ABF2_YEAST ARS-binding factor 2, mitochondrial OS=Saccharomyces cerevisiae (strain ATCC 204508 / S288c) OX=559292 GN=ABF2 PE=1 SV=1	ABF2	sp|Q02486|ABF2_YEAST ARS-binding factor 2, mitochondrial OS=Saccharomyces cerevisiae (strain ATCC 204508 / S288c) OX=559292 GN=ABF2 PE=1 SV=1	ABF2_YEAST ARS-binding factor 2, mitochondrial OS=Saccharomyces cerevisiae (strain ATCC 204508 / S288c) OX=559292 GN=ABF2 PE=1 SV=1	28.76250293	28.30451229	28.23882216	29.23376465	28.18424675	27.34145218	29.30944186	29.30607964	28.66071907	28.94405479	28.60299759	28.25630372	27.73973802	28.66862466	29.12521331	28.09459685	28.6507423	28.78262361	28.28892088	29.60168878	29.57021245	27.46817419	26.94895882	28.12137209	28.31036868	28.74036959	28.39555458
P15891	ABP1_YEAST Actin-binding protein OS=Saccharomyces cerevisiae (strain ATCC 204508 / S288c) OX=559292 GN=ABP1 PE=1 SV=4	ABP1	sp|P15891|ABP1_YEAST Actin-binding protein OS=Saccharomyces cerevisiae (strain ATCC 204508 / S288c) OX=559292 GN=ABP1 PE=1 SV=4	ABP1_YEAST Actin-binding protein OS=Saccharomyces cerevisiae (strain ATCC 204508 / S288c) OX=559292 GN=ABP1 PE=1 SV=4	28.10452696	28.02937527	27.75041314	27.96106871	28.10794019	28.12196061	27.74977576	27.97492075	28.15120744	27.84262875	27.02215205	27.1597806	27.53079652	26.88836224	27.07115247	26.94567017	27.13063424	27.0219003	27.4617393	27.44830674	27.90355291	28.40162744	28.65505474	27.86090411	27.89000904	27.38886546	27.83208641
Q08641	AB140_YEAST tRNA(Thr) (cytosine(32)-N(3))-methyltransferase OS=Saccharomyces cerevisiae (strain ATCC 204508 / S288c) OX=559292 GN=ABP140 PE=1 SV=3	ABP140	sp|Q08641|AB140_YEAST tRNA(Thr) (cytosine(32)-N(3))-methyltransferase OS=Saccharomyces cerevisiae (strain ATCC 204508 / S288c) OX=559292 GN=ABP140 PE=1 SV=3	AB140_YEAST tRNA(Thr) (cytosine(32)-N(3))-methyltransferase OS=Saccharomyces cerevisiae (strain ATCC 204508 / S288c) OX=559292 GN=ABP140 PE=1 SV=3	24.50875538	24.58669099	25.26616839	24.14063214	25.0399317	26.46857628	24.80121312	24.61601572	25.62935059	24.68791854	23.34100482	24.22800068	23.55869856	23.44358081	23.58091739	23.47996811	23.64496776	23.07909202	23.95290164	22.85437725	23.09599653	25.64007696	26.2535046	24.33262932	25.58149822	24.52244864	25.51107427
P31787	ACBP_YEAST Acyl-CoA-binding protein OS=Saccharomyces cerevisiae (strain ATCC 204508 / S288c) OX=559292 GN=ACB1 PE=1 SV=3	ACB1	sp|P31787|ACBP_YEAST Acyl-CoA-binding protein OS=Saccharomyces cerevisiae (strain ATCC 204508 / S288c) OX=559292 GN=ACB1 PE=1 SV=3	ACBP_YEAST Acyl-CoA-binding protein OS=Saccharomyces cerevisiae (strain ATCC 204508 / S288c) OX=559292 GN=ACB1 PE=1 SV=3	29.40115691	29.17617258	28.60364007	30.3504092	30.46997204	30.6570169	31.05979506	30.41388095	30.75600864	30.95431667	30.67791394	30.38911169	30.40282746	30.45529604	30.5055372	29.77415431	31.04491832	30.80416502	30.57362531	30.12477606	30.59868617	28.97214764	30.17921704	30.59415112	31.14301377	30.66273317	30.44733792
Q00955	ACAC_YEAST Acetyl-CoA carboxylase OS=Saccharomyces cerevisiae (strain ATCC 204508 / S288c) OX=559292 GN=ACC1 PE=1 SV=2	ACC1	sp|Q00955|ACAC_YEAST Acetyl-CoA carboxylase OS=Saccharomyces cerevisiae (strain ATCC 204508 / S288c) OX=559292 GN=ACC1 PE=1 SV=2	ACAC_YEAST Acetyl-CoA carboxylase OS=Saccharomyces cerevisiae (strain ATCC 204508 / S288c) OX=559292 GN=ACC1 PE=1 SV=2	29.7444568	29.70170732	29.51887578	29.63115272	29.57272532	29.07806699	28.94508181	29.39026568	29.02974645	29.04992754	29.96540287	29.63166597	30.09628965	29.66509967	29.89629398	29.65149153	29.59685805	29.7839114	29.7874021	29.66334571	29.67527767	29.62975878	29.5040095	29.42611396	29.37128257	29.16190228	29.32686297
P32316	ACH1_YEAST Acetyl-CoA hydrolase OS=Saccharomyces cerevisiae (strain ATCC 204508 / S288c) OX=559292 GN=ACH1 PE=1 SV=2	ACH1	sp|P32316|ACH1_YEAST Acetyl-CoA hydrolase OS=Saccharomyces cerevisiae (strain ATCC 204508 / S288c) OX=559292 GN=ACH1 PE=1 SV=2	ACH1_YEAST Acetyl-CoA hydrolase OS=Saccharomyces cerevisiae (strain ATCC 204508 / S288c) OX=559292 GN=ACH1 PE=1 SV=2	22.9335391	23.12565421	22.43734347	23.27431468	22.55908686	22.48674329	22.54303206	23.25326662	22.69064049	23.04705136	22.05735212	21.3585872	22.60371785	21.69391571	21.85400615	21.92927659	22.29290504	22.4501031	21.53863741	22.72276977	22.80421398	22.6394463	22.80660231	23.32742748	22.66129241	22.98044997	22.20894978
Q03771	ACL4_YEAST Assembly chaperone of RPL4 OS=Saccharomyces cerevisiae (strain ATCC 204508 / S288c) OX=559292 GN=ACL4 PE=1 SV=1	ACL4	sp|Q03771|ACL4_YEAST Assembly chaperone of RPL4 OS=Saccharomyces cerevisiae (strain ATCC 204508 / S288c) OX=559292 GN=ACL4 PE=1 SV=1	ACL4_YEAST Assembly chaperone of RPL4 OS=Saccharomyces cerevisiae (strain ATCC 204508 / S288c) OX=559292 GN=ACL4 PE=1 SV=1	26.95565093	26.75660764	27.02681738	27.67058214	27.3436011	27.69967448	27.84090248	27.30783863	27.75525844	27.71000484	27.70379689	27.74093035	27.36733211	27.71552281	27.68683804	27.87508769	28.05042609	27.74256175	27.860021	27.12853015	27.34367939	26.9514242	26.93014178	27.15809087	27.52712502	27.56292893	27.530118
P19414	ACON_YEAST Aconitate hydratase, mitochondrial OS=Saccharomyces cerevisiae (strain ATCC 204508 / S288c) OX=559292 GN=ACO1 PE=1 SV=2	ACO1	sp|P19414|ACON_YEAST Aconitate hydratase, mitochondrial OS=Saccharomyces cerevisiae (strain ATCC 204508 / S288c) OX=559292 GN=ACO1 PE=1 SV=2	ACON_YEAST Aconitate hydratase, mitochondrial OS=Saccharomyces cerevisiae (strain ATCC 204508 / S288c) OX=559292 GN=ACO1 PE=1 SV=2	29.29108831	29.19058501	29.09741969	28.93889456	29.17237686	28.22154634	28.58578272	28.43844109	27.96123835	28.11752608	29.72368931	29.41003579	30.18867484	29.50793315	29.28613382	27.73104751	27.93024674	28.39406184	29.5521002	28.26997271	28.55473751	29.17498254	29.36603617	28.75071804	28.37888249	28.56846314	28.026658
P39533	ACON2_YEAST Homocitrate dehydratase, mitochondrial OS=Saccharomyces cerevisiae (strain ATCC 204508 / S288c) OX=559292 GN=ACO2 PE=1 SV=1	ACO2	sp|P39533|ACON2_YEAST Homocitrate dehydratase, mitochondrial OS=Saccharomyces cerevisiae (strain ATCC 204508 / S288c) OX=559292 GN=ACO2 PE=1 SV=1	ACON2_YEAST Homocitrate dehydratase, mitochondrial OS=Saccharomyces cerevisiae (strain ATCC 204508 / S288c) OX=559292 GN=ACO2 PE=1 SV=1	25.88265373	25.80354083	25.39631199	26.46257753	25.24608891	25.53291241	25.53748121	25.70269639	25.00227778	25.29006495	26.21522402	25.71520921	26.08064969	25.85937019	25.41725733	24.74069317	24.35116458	24.74970738	24.09947695	26.94757766	27.05987084	24.93360406	25.27718175	26.32573413	25.8101931	25.75983331	25.40170295
P32463	ACPM_YEAST Acyl carrier protein, mitochondrial OS=Saccharomyces cerevisiae (strain ATCC 204508 / S288c) OX=559292 GN=ACP1 PE=1 SV=1	ACP1	sp|P32463|ACPM_YEAST Acyl carrier protein, mitochondrial OS=Saccharomyces cerevisiae (strain ATCC 204508 / S288c) OX=559292 GN=ACP1 PE=1 SV=1	ACPM_YEAST Acyl carrier protein, mitochondrial OS=Saccharomyces cerevisiae (strain ATCC 204508 / S288c) OX=559292 GN=ACP1 PE=1 SV=1	23.66943109	23.8339365	23.40370522	25.14632068	25.78764761	27.14393548	26.07223678	25.43211479	26.36054563	26.22741408	25.82035004	26.24901089	26.36309224	26.09865004	25.99650602	27.40463689	27.25573698	27.15247837	26.76176641	24.15444407	24.860489	24.12282404	26.35201581	26.358016	27.02538205	25.77395716	25.87519353
P52910	ACS2_YEAST Acetyl-coenzyme A synthetase 2 OS=Saccharomyces cerevisiae (strain ATCC 204508 / S288c) OX=559292 GN=ACS2 PE=1 SV=1	ACS2	sp|P52910|ACS2_YEAST Acetyl-coenzyme A synthetase 2 OS=Saccharomyces cerevisiae (strain ATCC 204508 / S288c) OX=559292 GN=ACS2 PE=1 SV=1	ACS2_YEAST Acetyl-coenzyme A synthetase 2 OS=Saccharomyces cerevisiae (strain ATCC 204508 / S288c) OX=559292 GN=ACS2 PE=1 SV=1	26.84127667	26.96166311	27.20035623	26.64367258	27.1680587	26.72914362	26.38212533	26.82947778	26.28858905	26.28322205	25.86181605	25.81824918	25.92742137	25.69653532	25.86749115	25.48838416	25.87744881	26.05499207	25.94214189	27.06974806	26.88346578	27.36652799	27.41118542	26.83623402	26.8463036	26.70887678	26.68089493
P60010	ACT_YEAST Actin OS=Saccharomyces cerevisiae (strain ATCC 204508 / S288c) OX=559292 GN=ACT1 PE=1 SV=1	ACT1	sp|P60010|ACT_YEAST Actin OS=Saccharomyces cerevisiae (strain ATCC 204508 / S288c) OX=559292 GN=ACT1 PE=1 SV=1	ACT_YEAST Actin OS=Saccharomyces cerevisiae (strain ATCC 204508 / S288c) OX=559292 GN=ACT1 PE=1 SV=1	32.36474055	32.22774763	32.46986751	31.778398	32.21943526	31.66676066	31.71574241	31.71461539	31.49091685	31.55960229	32.25677805	32.13090287	32.44847988	32.08160188	31.909225	32.07736225	32.13519169	32.20435364	32.32212499	31.9528954	32.05951336	32.2922421	31.98762221	31.70049547	31.46188081	31.63087356	31.66036551
P36040	POC2_YEAST Proteasome assembly chaperone 2 OS=Saccharomyces cerevisiae (strain ATCC 204508 / S288c) OX=559292 GN=ADD66 PE=1 SV=1	ADD66	sp|P36040|POC2_YEAST Proteasome assembly chaperone 2 OS=Saccharomyces cerevisiae (strain ATCC 204508 / S288c) OX=559292 GN=ADD66 PE=1 SV=1	POC2_YEAST Proteasome assembly chaperone 2 OS=Saccharomyces cerevisiae (strain ATCC 204508 / S288c) OX=559292 GN=ADD66 PE=1 SV=1	25.52858539	25.59091819	25.16055095	25.25044006	25.19796807	24.66767821	25.42119873	25.26089977	25.32832701	25.86117411	26.27377505	26.09960964	25.71645424	25.97080992	26.28744968	25.9395511	26.02407968	26.25187447	25.83480792	26.23324928	25.90699851	24.94231805	24.56788456	25.71792588	25.45056882	25.43632524	25.26257193
P27616	PUR7_YEAST Phosphoribosylaminoimidazole-succinocarboxamide synthase OS=Saccharomyces cerevisiae (strain ATCC 204508 / S288c) OX=559292 GN=ADE1 PE=1 SV=2	ADE1	sp|P27616|PUR7_YEAST Phosphoribosylaminoimidazole-succinocarboxamide synthase OS=Saccharomyces cerevisiae (strain ATCC 204508 / S288c) OX=559292 GN=ADE1 PE=1 SV=2	PUR7_YEAST Phosphoribosylaminoimidazole-succinocarboxamide synthase OS=Saccharomyces cerevisiae (strain ATCC 204508 / S288c) OX=559292 GN=ADE1 PE=1 SV=2	28.04978861	27.86877604	28.40209127	27.86081339	28.01070026	28.89462348	28.65293421	27.87407356	28.19747366	28.22217114	28.01133749	28.89516998	28.48232443	28.29447565	28.48643758	28.16682996	28.05189893	27.85821436	28.64019789	27.58649702	27.51000848	28.25008796	28.72277632	28.20506738	27.91152723	28.11161287	28.1390628
P80210	PURA_YEAST Adenylosuccinate synthetase OS=Saccharomyces cerevisiae (strain ATCC 204508 / S288c) OX=559292 GN=ADE12 PE=1 SV=3	ADE12	sp|P80210|PURA_YEAST Adenylosuccinate synthetase OS=Saccharomyces cerevisiae (strain ATCC 204508 / S288c) OX=559292 GN=ADE12 PE=1 SV=3	PURA_YEAST Adenylosuccinate synthetase OS=Saccharomyces cerevisiae (strain ATCC 204508 / S288c) OX=559292 GN=ADE12 PE=1 SV=3	28.47375378	28.45070173	28.28816585	29.04835206	28.88690054	29.25547757	29.34214307	28.47371092	28.41953099	29.00250196	28.88160022	28.7066368	29.3907677	28.96222906	28.17400448	28.18429321	28.29109969	28.25875618	28.67113321	28.93919353	29.21979242	28.30850714	29.04136687	29.45899863	29.57049379	29.16081456	28.52831139
Q05911	PUR8_YEAST Adenylosuccinate lyase OS=Saccharomyces cerevisiae (strain ATCC 204508 / S288c) OX=559292 GN=ADE13 PE=1 SV=1	ADE13	sp|Q05911|PUR8_YEAST Adenylosuccinate lyase OS=Saccharomyces cerevisiae (strain ATCC 204508 / S288c) OX=559292 GN=ADE13 PE=1 SV=1	PUR8_YEAST Adenylosuccinate lyase OS=Saccharomyces cerevisiae (strain ATCC 204508 / S288c) OX=559292 GN=ADE13 PE=1 SV=1	28.62677177	29.10774214	29.15622904	28.5252145	29.00814968	28.5198814	28.73546378	27.9460774	27.69215739	28.1409864	28.18917276	28.47430305	28.83205832	28.0877615	28.24336129	27.66524212	27.51386815	27.83971809	28.61595272	29.00476591	28.49312734	28.90415417	28.8528555	29.03107628	28.64821723	28.49395465	28.22054057
P54113	PUR91_YEAST Bifunctional purine biosynthesis protein ADE16 OS=Saccharomyces cerevisiae (strain ATCC 204508 / S288c) OX=559292 GN=ADE16 PE=1 SV=1	ADE16	sp|P54113|PUR91_YEAST Bifunctional purine biosynthesis protein ADE16 OS=Saccharomyces cerevisiae (strain ATCC 204508 / S288c) OX=559292 GN=ADE16 PE=1 SV=1	PUR91_YEAST Bifunctional purine biosynthesis protein ADE16 OS=Saccharomyces cerevisiae (strain ATCC 204508 / S288c) OX=559292 GN=ADE16 PE=1 SV=1	26.36831298	26.89272717	26.79186621	26.46896937	26.92971381	26.33932825	26.29418622	26.20574067	25.88880233	26.11413063	26.56591561	26.97985454	26.84719884	26.52867185	26.44761688	27.1422479	26.74659026	27.01752723	27.24395699	26.86826959	26.89846058	26.47148773	26.58249411	26.93533424	26.52678781	26.33634896	26.62115619
P38009	PUR92_YEAST Bifunctional purine biosynthesis protein ADE17 OS=Saccharomyces cerevisiae (strain ATCC 204508 / S288c) OX=559292 GN=ADE17 PE=1 SV=2	ADE17	sp|P38009|PUR92_YEAST Bifunctional purine biosynthesis protein ADE17 OS=Saccharomyces cerevisiae (strain ATCC 204508 / S288c) OX=559292 GN=ADE17 PE=1 SV=2	PUR92_YEAST Bifunctional purine biosynthesis protein ADE17 OS=Saccharomyces cerevisiae (strain ATCC 204508 / S288c) OX=559292 GN=ADE17 PE=1 SV=2	28.26458956	28.34753285	27.92141937	29.21622043	28.46027528	28.60912066	28.8819955	27.24638032	27.10655778	28.2295098	29.24716651	29.14950866	29.91953013	29.27848797	28.31043467	26.53529474	25.86095081	26.70365136	28.59189537	28.69755127	29.04932683	27.72187346	28.49458133	29.10615123	29.11667269	28.20716067	27.0630136
P21264	PUR6_YEAST Phosphoribosylaminoimidazole carboxylase OS=Saccharomyces cerevisiae (strain ATCC 204508 / S288c) OX=559292 GN=ADE2 PE=1 SV=1	ADE2	sp|P21264|PUR6_YEAST Phosphoribosylaminoimidazole carboxylase OS=Saccharomyces cerevisiae (strain ATCC 204508 / S288c) OX=559292 GN=ADE2 PE=1 SV=1	PUR6_YEAST Phosphoribosylaminoimidazole carboxylase OS=Saccharomyces cerevisiae (strain ATCC 204508 / S288c) OX=559292 GN=ADE2 PE=1 SV=1	27.18487921	26.97030058	26.82000996	27.43572293	26.80869381	27.05826248	27.70877525	27.13459692	26.43682436	27.49104452	28.07086068	27.73145837	28.1241724	27.93417041	27.74096046	27.17862327	26.58879078	27.09808316	27.35336747	27.80934501	27.69277773	26.72321321	26.63461675	27.88952434	27.61051581	27.14880197	26.58092647
P07245	C1TC_YEAST C-1-tetrahydrofolate synthase, cytoplasmic OS=Saccharomyces cerevisiae (strain ATCC 204508 / S288c) OX=559292 GN=ADE3 PE=1 SV=1	ADE3	sp|P07245|C1TC_YEAST C-1-tetrahydrofolate synthase, cytoplasmic OS=Saccharomyces cerevisiae (strain ATCC 204508 / S288c) OX=559292 GN=ADE3 PE=1 SV=1	C1TC_YEAST C-1-tetrahydrofolate synthase, cytoplasmic OS=Saccharomyces cerevisiae (strain ATCC 204508 / S288c) OX=559292 GN=ADE3 PE=1 SV=1	29.63772494	29.52881067	29.23343527	30.2534367	29.84377595	29.68998304	29.9082245	29.31348458	29.18163662	29.67670609	30.23532629	30.04878101	30.49070212	30.23431849	29.69170612	29.50076177	29.53914124	29.85092947	29.76433536	30.0499079	30.65857353	29.38890028	29.89333127	30.07926095	30.19971174	29.85164812	29.16413345
P04046	PUR1_YEAST Amidophosphoribosyltransferase OS=Saccharomyces cerevisiae (strain ATCC 204508 / S288c) OX=559292 GN=ADE4 PE=1 SV=2	ADE4	sp|P04046|PUR1_YEAST Amidophosphoribosyltransferase OS=Saccharomyces cerevisiae (strain ATCC 204508 / S288c) OX=559292 GN=ADE4 PE=1 SV=2	PUR1_YEAST Amidophosphoribosyltransferase OS=Saccharomyces cerevisiae (strain ATCC 204508 / S288c) OX=559292 GN=ADE4 PE=1 SV=2	26.3097644	26.14245781	25.68911474	25.89837673	26.02532176	25.58262682	26.48701439	26.30934135	25.69118632	26.33743724	26.96457976	26.20393496	27.05195078	26.84782153	26.46677053	26.16053612	26.21923961	26.47924091	25.89965866	26.65094378	26.3464192	25.4163925	25.49307367	26.44478529	26.17244921	26.27834631	25.63013994
P38972	PUR4_YEAST Phosphoribosylformylglycinamidine synthase OS=Saccharomyces cerevisiae (strain ATCC 204508 / S288c) OX=559292 GN=ADE6 PE=1 SV=2	ADE6	sp|P38972|PUR4_YEAST Phosphoribosylformylglycinamidine synthase OS=Saccharomyces cerevisiae (strain ATCC 204508 / S288c) OX=559292 GN=ADE6 PE=1 SV=2	PUR4_YEAST Phosphoribosylformylglycinamidine synthase OS=Saccharomyces cerevisiae (strain ATCC 204508 / S288c) OX=559292 GN=ADE6 PE=1 SV=2	29.52910332	29.68027302	29.50601526	30.53776015	29.61695114	29.47423384	29.65524567	29.25189619	29.1050766	29.33301842	29.67733278	29.54595944	30.01767211	29.52795446	29.04963234	28.4579303	28.60703239	28.88640695	29.17141004	30.20872886	30.41559209	29.32356256	29.41635002	29.77391371	29.76371409	29.51812579	29.10487554
P00330	ADH1_YEAST Alcohol dehydrogenase 1 OS=Saccharomyces cerevisiae (strain ATCC 204508 / S288c) OX=559292 GN=ADH1 PE=1 SV=5	ADH1	sp|P00330|ADH1_YEAST Alcohol dehydrogenase 1 OS=Saccharomyces cerevisiae (strain ATCC 204508 / S288c) OX=559292 GN=ADH1 PE=1 SV=5	ADH1_YEAST Alcohol dehydrogenase 1 OS=Saccharomyces cerevisiae (strain ATCC 204508 / S288c) OX=559292 GN=ADH1 PE=1 SV=5	33.26481006	33.37158247	33.32758496	32.49007304	33.23496441	32.2944399	32.4690497	32.28131256	32.30328747	32.21919702	32.91389988	32.85408067	33.07736147	32.75540731	32.50993799	32.28132722	32.37664185	32.26639775	32.9414419	33.05432546	33.08513153	33.34674862	33.07116542	32.40230081	32.5704117	32.77058054	32.64276686
P00331	ADH2_YEAST Alcohol dehydrogenase 2 OS=Saccharomyces cerevisiae (strain ATCC 204508 / S288c) OX=559292 GN=ADH2 PE=1 SV=3	ADH2	sp|P00331|ADH2_YEAST Alcohol dehydrogenase 2 OS=Saccharomyces cerevisiae (strain ATCC 204508 / S288c) OX=559292 GN=ADH2 PE=1 SV=3	ADH2_YEAST Alcohol dehydrogenase 2 OS=Saccharomyces cerevisiae (strain ATCC 204508 / S288c) OX=559292 GN=ADH2 PE=1 SV=3	29.35817049	29.51189697	29.76160405	28.92637564	29.45190842	27.87015945	28.53761143	28.48873062	28.28362672	28.4183897	29.03471913	29.05315378	29.03326538	28.71691089	28.65299309	27.12034773	27.66649926	27.28306492	28.15141389	28.78984695	29.00641869	30.23748116	30.19125058	28.00340901	28.43225745	28.53561621	28.94731865
P07246	ADH3_YEAST Alcohol dehydrogenase 3, mitochondrial OS=Saccharomyces cerevisiae (strain ATCC 204508 / S288c) OX=559292 GN=ADH3 PE=1 SV=2	ADH3	sp|P07246|ADH3_YEAST Alcohol dehydrogenase 3, mitochondrial OS=Saccharomyces cerevisiae (strain ATCC 204508 / S288c) OX=559292 GN=ADH3 PE=1 SV=2	ADH3_YEAST Alcohol dehydrogenase 3, mitochondrial OS=Saccharomyces cerevisiae (strain ATCC 204508 / S288c) OX=559292 GN=ADH3 PE=1 SV=2	26.07709159	26.27144698	26.17892059	25.50815423	25.7334509	25.38441063	24.90373499	25.58338778	25.10942129	25.52372296	26.44798914	26.40620978	26.28815135	26.36092006	26.9506156	25.71341087	25.0853878	25.31411981	25.64099508	26.37859088	26.31337741	26.45722252	25.96654269	25.81778954	25.14982149	25.53946177	25.64891043
P38113	ADH5_YEAST Alcohol dehydrogenase 5 OS=Saccharomyces cerevisiae (strain ATCC 204508 / S288c) OX=559292 GN=ADH5 PE=1 SV=1	ADH5	sp|P38113|ADH5_YEAST Alcohol dehydrogenase 5 OS=Saccharomyces cerevisiae (strain ATCC 204508 / S288c) OX=559292 GN=ADH5 PE=1 SV=1	ADH5_YEAST Alcohol dehydrogenase 5 OS=Saccharomyces cerevisiae (strain ATCC 204508 / S288c) OX=559292 GN=ADH5 PE=1 SV=1	29.02609778	29.12728173	29.59899715	28.14987454	29.26599937	27.98484603	25.60070225	27.62225054	27.87632426	27.83635852	28.30259618	28.62742926	28.42627211	28.22629071	28.5526487	26.91833445	27.20441614	26.91495591	27.55346992	27.84932707	28.07697355	30.12662866	30.135094	27.78574232	28.06708025	26.2264988	28.59477505
Q04894	ADH6_YEAST NADP-dependent alcohol dehydrogenase 6 OS=Saccharomyces cerevisiae (strain ATCC 204508 / S288c) OX=559292 GN=ADH6 PE=1 SV=1	ADH6	sp|Q04894|ADH6_YEAST NADP-dependent alcohol dehydrogenase 6 OS=Saccharomyces cerevisiae (strain ATCC 204508 / S288c) OX=559292 GN=ADH6 PE=1 SV=1	ADH6_YEAST NADP-dependent alcohol dehydrogenase 6 OS=Saccharomyces cerevisiae (strain ATCC 204508 / S288c) OX=559292 GN=ADH6 PE=1 SV=1	27.81525669	27.83684016	27.67438541	28.19978532	27.74554546	27.65315121	28.45445977	28.44863535	28.57249437	28.73056617	28.1990549	28.0162794	27.64264	28.19720104	28.22572079	27.57191919	27.37159443	27.20786013	27.37062372	28.01806323	28.22357687	27.86429377	27.07248639	28.11802962	28.04563385	28.1552467	28.52480841
Q03677	MTND_YEAST 1,2-dihydroxy-3-keto-5-methylthiopentene dioxygenase OS=Saccharomyces cerevisiae (strain ATCC 204508 / S288c) OX=559292 GN=ADI1 PE=1 SV=1	ADI1	sp|Q03677|MTND_YEAST 1,2-dihydroxy-3-keto-5-methylthiopentene dioxygenase OS=Saccharomyces cerevisiae (strain ATCC 204508 / S288c) OX=559292 GN=ADI1 PE=1 SV=1	MTND_YEAST 1,2-dihydroxy-3-keto-5-methylthiopentene dioxygenase OS=Saccharomyces cerevisiae (strain ATCC 204508 / S288c) OX=559292 GN=ADI1 PE=1 SV=1	26.55917834	26.21979666	26.46382251	26.32284795	26.45294404	26.89387873	26.99443959	26.86983625	27.30922424	26.91747604	25.7932374	25.76460924	25.82892592	26.10186822	26.14291335	25.82693585	26.01042245	25.85766694	25.99429547	25.97984347	25.92278955	26.21675487	26.56620074	26.40447126	26.80391393	26.8651052	26.70224706
P07170	KAD2_YEAST Adenylate kinase OS=Saccharomyces cerevisiae (strain ATCC 204508 / S288c) OX=559292 GN=ADK1 PE=1 SV=2	ADK1	sp|P07170|KAD2_YEAST Adenylate kinase OS=Saccharomyces cerevisiae (strain ATCC 204508 / S288c) OX=559292 GN=ADK1 PE=1 SV=2	KAD2_YEAST Adenylate kinase OS=Saccharomyces cerevisiae (strain ATCC 204508 / S288c) OX=559292 GN=ADK1 PE=1 SV=2	30.35395922	29.98582894	30.22826487	30.01055463	29.98510603	29.66779702	30.54000957	30.2503127	30.44409039	30.20576676	29.89587624	29.86362096	29.76495775	29.99106605	30.24718226	29.49096252	29.31708739	29.46585447	29.85140141	29.79274356	29.7669584	29.65082375	29.72883313	29.71809838	29.78321522	29.90841451	29.86896682
P47143	ADK_YEAST Adenosine kinase OS=Saccharomyces cerevisiae (strain ATCC 204508 / S288c) OX=559292 GN=ADO1 PE=1 SV=1	ADO1	sp|P47143|ADK_YEAST Adenosine kinase OS=Saccharomyces cerevisiae (strain ATCC 204508 / S288c) OX=559292 GN=ADO1 PE=1 SV=1	ADK_YEAST Adenosine kinase OS=Saccharomyces cerevisiae (strain ATCC 204508 / S288c) OX=559292 GN=ADO1 PE=1 SV=1	29.9944727	29.86064237	29.8024588	31.01807652	30.69866112	31.38847913	31.0839115	30.30292915	30.83311046	30.97979088	30.89895514	31.31738552	30.99817754	31.20354291	30.9543992	31.24586364	31.65486845	31.55583846	31.27315506	30.38862033	30.44584726	29.77823921	30.78228638	30.79485911	31.49781979	30.76738966	30.6236539
P32794	AFG2_YEAST ATPase family gene 2 protein OS=Saccharomyces cerevisiae (strain ATCC 204508 / S288c) OX=559292 GN=AFG2 PE=1 SV=1	AFG2	sp|P32794|AFG2_YEAST ATPase family gene 2 protein OS=Saccharomyces cerevisiae (strain ATCC 204508 / S288c) OX=559292 GN=AFG2 PE=1 SV=1	AFG2_YEAST ATPase family gene 2 protein OS=Saccharomyces cerevisiae (strain ATCC 204508 / S288c) OX=559292 GN=AFG2 PE=1 SV=1	22.37453384	22.55335366	22.6618254	23.33915584	23.07720546	23.31815219	23.39726702	23.04120937	23.07277452	22.95397257	23.66571117	23.66710219	23.90610559	23.84813535	23.49153966	23.99321719	24.21940392	24.26296948	24.06541675	22.91046887	23.08338571	22.55215946	22.44147548	22.73031404	23.44937576	23.46627179	23.01611049
P38013	AHP1_YEAST Peroxiredoxin AHP1 OS=Saccharomyces cerevisiae (strain ATCC 204508 / S288c) OX=559292 GN=AHP1 PE=1 SV=4	AHP1	sp|P38013|AHP1_YEAST Peroxiredoxin AHP1 OS=Saccharomyces cerevisiae (strain ATCC 204508 / S288c) OX=559292 GN=AHP1 PE=1 SV=4	AHP1_YEAST Peroxiredoxin AHP1 OS=Saccharomyces cerevisiae (strain ATCC 204508 / S288c) OX=559292 GN=AHP1 PE=1 SV=4	34.885246	34.84511537	34.77387768	34.77545534	34.81040428	35.2400166	34.75109977	34.95475741	35.26763666	34.79333406	34.67222738	35.15848415	34.92393607	34.70423051	35.15216478	35.31806853	35.57204606	35.30328959	35.34883516	34.27555185	34.77048016	34.76634397	35.40124684	35.25542522	35.24264281	34.75324955	35.25625165
P23180	AIM17_YEAST Probable oxidoreductase AIM17 OS=Saccharomyces cerevisiae (strain ATCC 204508 / S288c) OX=559292 GN=AIM17 PE=1 SV=2	AIM17	sp|P23180|AIM17_YEAST Probable oxidoreductase AIM17 OS=Saccharomyces cerevisiae (strain ATCC 204508 / S288c) OX=559292 GN=AIM17 PE=1 SV=2	AIM17_YEAST Probable oxidoreductase AIM17 OS=Saccharomyces cerevisiae (strain ATCC 204508 / S288c) OX=559292 GN=AIM17 PE=1 SV=2	27.16040637	26.86484168	26.9585182	25.90227008	26.53970696	26.11542258	26.19235889	27.21299361	26.57995043	26.2874692	26.56878916	26.23724171	26.45512386	25.96046113	26.34770472	26.14163059	25.88861133	26.3285313	25.80580683	26.69242097	26.43433224	26.90589184	26.72772079	26.79000841	25.72366937	26.4340123	26.11815639
P36154	AIM29_YEAST Altered inheritance rate of mitochondria protein 29 OS=Saccharomyces cerevisiae (strain ATCC 204508 / S288c) OX=559292 GN=AIM29 PE=1 SV=1	AIM29	sp|P36154|AIM29_YEAST Altered inheritance rate of mitochondria protein 29 OS=Saccharomyces cerevisiae (strain ATCC 204508 / S288c) OX=559292 GN=AIM29 PE=1 SV=1	AIM29_YEAST Altered inheritance rate of mitochondria protein 29 OS=Saccharomyces cerevisiae (strain ATCC 204508 / S288c) OX=559292 GN=AIM29 PE=1 SV=1	25.69988058	26.12659672	26.0127108	25.6120203	25.67225701	25.90125197	26.14666872	25.7849523	26.3228325	26.35706914	26.18892778	26.7824054	26.15577636	26.42709659	27.0617988	26.74605507	26.38003786	26.41342317	26.30052548	25.88256083	25.8753678	25.80866675	25.3221511	26.31931894	26.27524952	25.71134179	26.33765025
Q12032	AIM41_YEAST Altered inheritance of mitochondria protein 41, mitochondrial OS=Saccharomyces cerevisiae (strain ATCC 204508 / S288c) OX=559292 GN=AIM41 PE=1 SV=1	AIM41	sp|Q12032|AIM41_YEAST Altered inheritance of mitochondria protein 41, mitochondrial OS=Saccharomyces cerevisiae (strain ATCC 204508 / S288c) OX=559292 GN=AIM41 PE=1 SV=1	AIM41_YEAST Altered inheritance of mitochondria protein 41, mitochondrial OS=Saccharomyces cerevisiae (strain ATCC 204508 / S288c) OX=559292 GN=AIM41 PE=1 SV=1	26.89065025	26.59459184	26.6389347	27.06389684	27.02938143	27.4536136	27.21729496	26.3714205	27.18856873	27.28219245	26.87899235	26.98043227	27.03375574	26.99410442	26.73339213	26.94413871	27.00094853	27.1357442	26.82612676	26.32118444	26.88885296	26.78177014	27.11936168	26.97003744	27.23663093	26.85250249	26.63919459
Q12480	ETFA_YEAST Probable electron transfer flavoprotein subunit alpha, mitochondrial OS=Saccharomyces cerevisiae (strain ATCC 204508 / S288c) OX=559292 GN=AIM45 PE=1 SV=1	AIM45	sp|Q12480|ETFA_YEAST Probable electron transfer flavoprotein subunit alpha, mitochondrial OS=Saccharomyces cerevisiae (strain ATCC 204508 / S288c) OX=559292 GN=AIM45 PE=1 SV=1	ETFA_YEAST Probable electron transfer flavoprotein subunit alpha, mitochondrial OS=Saccharomyces cerevisiae (strain ATCC 204508 / S288c) OX=559292 GN=AIM45 PE=1 SV=1	23.44902858	23.5323987	23.69018669	24.28566316	23.24952601	24.0435596	23.17817624	23.24775108	23.29622147	23.81970891	24.25247379	24.41476408	23.83134418	24.09342882	24.54107186	24.22271901	23.69524565	23.85995697	22.92926672	23.77439759	24.39408617	23.89239333	23.48228857	24.39263585	24.18777433	23.3696806	23.30301504
P40053	AIM9_YEAST Altered inheritance of mitochondria protein 9, mitochondrial OS=Saccharomyces cerevisiae (strain ATCC 204508 / S288c) OX=559292 GN=AIM9 PE=1 SV=1	AIM9	sp|P40053|AIM9_YEAST Altered inheritance of mitochondria protein 9, mitochondrial OS=Saccharomyces cerevisiae (strain ATCC 204508 / S288c) OX=559292 GN=AIM9 PE=1 SV=1	AIM9_YEAST Altered inheritance of mitochondria protein 9, mitochondrial OS=Saccharomyces cerevisiae (strain ATCC 204508 / S288c) OX=559292 GN=AIM9 PE=1 SV=1	25.74845359	25.50456537	25.43472598	25.22414957	24.93385819	24.63275664	24.60434125	25.59805794	24.97386932	24.89744196	25.22165087	24.87087303	24.97612688	24.70493365	25.25970407	25.52779269	25.0293023	25.62865772	24.49493357	25.76142082	25.79118457	25.06194785	24.58383804	25.49525932	24.53470939	24.8728475	24.88814614
P38080	AKL1_YEAST Serine/threonine-protein kinase AKL1 OS=Saccharomyces cerevisiae (strain ATCC 204508 / S288c) OX=559292 GN=AKL1 PE=1 SV=1	AKL1	sp|P38080|AKL1_YEAST Serine/threonine-protein kinase AKL1 OS=Saccharomyces cerevisiae (strain ATCC 204508 / S288c) OX=559292 GN=AKL1 PE=1 SV=1	AKL1_YEAST Serine/threonine-protein kinase AKL1 OS=Saccharomyces cerevisiae (strain ATCC 204508 / S288c) OX=559292 GN=AKL1 PE=1 SV=1	23.20440194	23.70290865	23.92430095	24.59237003	24.04930005	23.57157233	23.49963209	22.80741795	22.83650507	23.15033163	23.64694418	23.71820065	24.56035783	23.68888141	22.87021263	23.00869183	23.07815862	23.31577587	23.9057572	23.85708119	24.51681091	23.67153929	23.8590847	23.36735247	23.54178106	23.16737944	23.22168679
P39010	AKR1_YEAST Palmitoyltransferase AKR1 OS=Saccharomyces cerevisiae (strain ATCC 204508 / S288c) OX=559292 GN=AKR1 PE=1 SV=1	AKR1	sp|P39010|AKR1_YEAST Palmitoyltransferase AKR1 OS=Saccharomyces cerevisiae (strain ATCC 204508 / S288c) OX=559292 GN=AKR1 PE=1 SV=1	AKR1_YEAST Palmitoyltransferase AKR1 OS=Saccharomyces cerevisiae (strain ATCC 204508 / S288c) OX=559292 GN=AKR1 PE=1 SV=1	22.97767237	23.24807779	23.23105101	23.37046948	23.73049168	22.66120976	23.24921	22.84948558	23.02165355	23.18181799	23.87040197	23.8639238	23.94639837	23.8650397	23.62208997	23.13160046	23.51426291	23.20801302	23.70399716	22.9963765	23.63435797	23.16216472	22.57309231	22.98354667	23.15550282	23.10524651	23.28208612
P40825	SYA_YEAST Alanine--tRNA ligase, mitochondrial OS=Saccharomyces cerevisiae (strain ATCC 204508 / S288c) OX=559292 GN=ALA1 PE=1 SV=3	ALA1	sp|P40825|SYA_YEAST Alanine--tRNA ligase, mitochondrial OS=Saccharomyces cerevisiae (strain ATCC 204508 / S288c) OX=559292 GN=ALA1 PE=1 SV=3	SYA_YEAST Alanine--tRNA ligase, mitochondrial OS=Saccharomyces cerevisiae (strain ATCC 204508 / S288c) OX=559292 GN=ALA1 PE=1 SV=3	29.30307055	29.43731261	29.42248393	29.69535562	29.27962307	29.38999257	29.01239675	29.3952816	28.90714058	28.78795292	28.93213114	28.98732353	29.57557883	29.24913223	29.14641412	28.95441348	28.95232202	29.12942967	29.22762579	29.34337341	29.5133842	29.55041671	29.48882437	29.18774836	29.08241844	29.13224129	29.24673925
P47771	ALDH2_YEAST Aldehyde dehydrogenase [NAD(P)+] 1 OS=Saccharomyces cerevisiae (strain ATCC 204508 / S288c) OX=559292 GN=ALD2 PE=1 SV=2	ALD2	sp|P47771|ALDH2_YEAST Aldehyde dehydrogenase [NAD(P)+] 1 OS=Saccharomyces cerevisiae (strain ATCC 204508 / S288c) OX=559292 GN=ALD2 PE=1 SV=2	ALDH2_YEAST Aldehyde dehydrogenase [NAD(P)+] 1 OS=Saccharomyces cerevisiae (strain ATCC 204508 / S288c) OX=559292 GN=ALD2 PE=1 SV=2	15.36438599	17.06481986	16.86159397	16.67221378	15.44874836	19.4514046	17.37132834	16.59671467	15.28895825	22.03007621	15.456015	18.95769229	17.3319762	17.51339698	16.53315364	20.59766281	22.09499176	19.76361193	16.57308842	19.8199115	16.65908219	15.09651263	18.53687127	15.47815081	18.16128138	20.53811543	20.84826632
P54114	ALDH3_YEAST Aldehyde dehydrogenase [NAD(P)+] 2 OS=Saccharomyces cerevisiae (strain ATCC 204508 / S288c) OX=559292 GN=ALD3 PE=1 SV=1	ALD3	sp|P54114|ALDH3_YEAST Aldehyde dehydrogenase [NAD(P)+] 2 OS=Saccharomyces cerevisiae (strain ATCC 204508 / S288c) OX=559292 GN=ALD3 PE=1 SV=1	ALDH3_YEAST Aldehyde dehydrogenase [NAD(P)+] 2 OS=Saccharomyces cerevisiae (strain ATCC 204508 / S288c) OX=559292 GN=ALD3 PE=1 SV=1	25.14320528	25.44055402	25.41109422	21.86844884	24.85562372	24.37900568	23.53892826	25.03069097	24.83562562	23.64972758	23.47267052	22.00688402	24.84703505	22.38211907	21.69879146	23.90113209	23.91806595	23.65477069	22.25506714	23.70665064	22.06444748	25.4244155	24.4870889	23.79969138	23.69381246	24.22478551	24.22903268
P46367	ALDH4_YEAST Potassium-activated aldehyde dehydrogenase, mitochondrial OS=Saccharomyces cerevisiae (strain ATCC 204508 / S288c) OX=559292 GN=ALD4 PE=1 SV=2	ALD4	sp|P46367|ALDH4_YEAST Potassium-activated aldehyde dehydrogenase, mitochondrial OS=Saccharomyces cerevisiae (strain ATCC 204508 / S288c) OX=559292 GN=ALD4 PE=1 SV=2	ALDH4_YEAST Potassium-activated aldehyde dehydrogenase, mitochondrial OS=Saccharomyces cerevisiae (strain ATCC 204508 / S288c) OX=559292 GN=ALD4 PE=1 SV=2	26.90462836	26.73131156	26.37610392	27.6166656	26.74237576	25.70527808	26.51095339	26.52693727	26.0576991	26.53328091	27.28826951	26.6136088	27.57576649	26.89020922	25.97081394	27.40686673	27.29116124	27.42347771	26.77076854	27.32685033	27.95545556	26.21276721	27.12544069	26.33225991	25.64499266	26.19455665	25.24343731
P40047	ALDH5_YEAST Aldehyde dehydrogenase 5, mitochondrial OS=Saccharomyces cerevisiae (strain ATCC 204508 / S288c) OX=559292 GN=ALD5 PE=1 SV=4	ALD5	sp|P40047|ALDH5_YEAST Aldehyde dehydrogenase 5, mitochondrial OS=Saccharomyces cerevisiae (strain ATCC 204508 / S288c) OX=559292 GN=ALD5 PE=1 SV=4	ALDH5_YEAST Aldehyde dehydrogenase 5, mitochondrial OS=Saccharomyces cerevisiae (strain ATCC 204508 / S288c) OX=559292 GN=ALD5 PE=1 SV=4	25.17518587	25.28806057	25.34357606	26.42272107	25.66289977	26.41501741	26.11253875	25.35490433	25.34618753	25.9021209	27.45415801	27.29564914	27.42774469	27.42562648	26.4072525	25.67592972	26.14407095	26.09740764	25.54790434	26.05614767	26.19448685	25.618608	26.25640506	26.15465151	26.70248862	26.18974441	25.53630287
P54115	ALDH6_YEAST Magnesium-activated aldehyde dehydrogenase, cytosolic OS=Saccharomyces cerevisiae (strain ATCC 204508 / S288c) OX=559292 GN=ALD6 PE=1 SV=4	ALD6	sp|P54115|ALDH6_YEAST Magnesium-activated aldehyde dehydrogenase, cytosolic OS=Saccharomyces cerevisiae (strain ATCC 204508 / S288c) OX=559292 GN=ALD6 PE=1 SV=4	ALDH6_YEAST Magnesium-activated aldehyde dehydrogenase, cytosolic OS=Saccharomyces cerevisiae (strain ATCC 204508 / S288c) OX=559292 GN=ALD6 PE=1 SV=4	30.84887109	30.7609447	30.59917048	30.28363028	30.55463726	30.25619771	30.37335913	30.62989466	30.16485312	30.33912244	29.86461141	29.79930833	30.16571235	29.78435166	29.49760919	30.09762692	30.25204158	30.3315941	30.30242338	30.31062179	30.11812746	30.76094555	30.58196563	30.44641339	30.84321024	30.43724524	30.30955311
P54783	ALO_YEAST D-arabinono-1,4-lactone oxidase OS=Saccharomyces cerevisiae (strain ATCC 204508 / S288c) OX=559292 GN=ALO1 PE=1 SV=1	ALO1	sp|P54783|ALO_YEAST D-arabinono-1,4-lactone oxidase OS=Saccharomyces cerevisiae (strain ATCC 204508 / S288c) OX=559292 GN=ALO1 PE=1 SV=1	ALO_YEAST D-arabinono-1,4-lactone oxidase OS=Saccharomyces cerevisiae (strain ATCC 204508 / S288c) OX=559292 GN=ALO1 PE=1 SV=1	26.57727982	26.87465629	26.66583734	26.95326865	26.74425543	26.02874253	26.37623807	25.97952631	25.95402064	26.3272957	26.64573224	26.35445195	27.05171509	26.687597	26.25957516	25.9849506	26.00496255	26.1971033	26.60255927	26.98828949	27.08867521	26.65878165	26.44508631	26.26025787	26.65880896	26.42328709	25.98518084
P52893	ALAM_YEAST Probable alanine aminotransferase, mitochondrial OS=Saccharomyces cerevisiae (strain ATCC 204508 / S288c) OX=559292 GN=ALT1 PE=1 SV=1	ALT1	sp|P52893|ALAM_YEAST Probable alanine aminotransferase, mitochondrial OS=Saccharomyces cerevisiae (strain ATCC 204508 / S288c) OX=559292 GN=ALT1 PE=1 SV=1	ALAM_YEAST Probable alanine aminotransferase, mitochondrial OS=Saccharomyces cerevisiae (strain ATCC 204508 / S288c) OX=559292 GN=ALT1 PE=1 SV=1	25.75750044	25.89173315	25.26894508	26.48221808	25.35758509	25.4213926	26.27682936	25.45221982	25.14599622	25.42784086	26.80796108	26.98077907	26.68406413	26.51510083	26.77946868	25.68571389	26.03082279	26.3375644	25.96477197	26.60957376	26.5002867	24.79005267	25.42412325	25.82330372	25.64191814	25.57383883	25.05360606
P15274	AMPD_YEAST AMP deaminase OS=Saccharomyces cerevisiae (strain ATCC 204508 / S288c) OX=559292 GN=AMD1 PE=1 SV=2	AMD1	sp|P15274|AMPD_YEAST AMP deaminase OS=Saccharomyces cerevisiae (strain ATCC 204508 / S288c) OX=559292 GN=AMD1 PE=1 SV=2	AMPD_YEAST AMP deaminase OS=Saccharomyces cerevisiae (strain ATCC 204508 / S288c) OX=559292 GN=AMD1 PE=1 SV=2	22.71765318	23.1329717	22.95209981	22.01164091	23.09095563	21.85677243	22.31916655	21.77393658	21.94440705	22.05007273	22.25638016	21.98008295	22.33529191	22.23071654	21.95957404	21.45484488	21.73618986	22.40460364	22.11369327	21.44797639	21.37387011	22.85842338	22.98485094	22.45334327	22.54451734	22.22575529	22.22268666
P22855	MAN1_YEAST Alpha-mannosidase OS=Saccharomyces cerevisiae (strain ATCC 204508 / S288c) OX=559292 GN=AMS1 PE=1 SV=2	AMS1	sp|P22855|MAN1_YEAST Alpha-mannosidase OS=Saccharomyces cerevisiae (strain ATCC 204508 / S288c) OX=559292 GN=AMS1 PE=1 SV=2	MAN1_YEAST Alpha-mannosidase OS=Saccharomyces cerevisiae (strain ATCC 204508 / S288c) OX=559292 GN=AMS1 PE=1 SV=2	22.81211071	23.59844115	23.81833362	22.31522467	23.10327521	22.64973577	21.95377567	21.5819479	21.46268848	21.25975318	21.82127212	22.5812962	23.01999317	22.0684385	21.05912447	20.77398142	21.40095094	20.97812821	22.98885743	21.6590393	22.73473209	23.68460853	23.35653511	22.363371	21.57259206	22.11747404	22.12387898
P19211	IF5A2_YEAST Eukaryotic translation initiation factor 5A-2 OS=Saccharomyces cerevisiae (strain ATCC 204508 / S288c) OX=559292 GN=ANB1 PE=1 SV=3	ANB1	sp|P19211|IF5A2_YEAST Eukaryotic translation initiation factor 5A-2 OS=Saccharomyces cerevisiae (strain ATCC 204508 / S288c) OX=559292 GN=ANB1 PE=1 SV=3	IF5A2_YEAST Eukaryotic translation initiation factor 5A-2 OS=Saccharomyces cerevisiae (strain ATCC 204508 / S288c) OX=559292 GN=ANB1 PE=1 SV=3	27.65559472	27.0560439	26.71232367	24.31847816	26.69500413	24.34239827	25.78413731	26.45320462	26.74285854	26.25543496	22.99097387	23.00528119	22.55803725	23.61605692	23.8543495	24.9624599	25.87780103	25.72660995	23.69345038	25.61558049	25.19555821	26.24516638	25.78832751	25.16081415	25.14670333	26.08831488	25.71935618
P16550	APA1_YEAST Protein APA1 OS=Saccharomyces cerevisiae (strain ATCC 204508 / S288c) OX=559292 GN=APA1 PE=1 SV=4	APA1	sp|P16550|APA1_YEAST Protein APA1 OS=Saccharomyces cerevisiae (strain ATCC 204508 / S288c) OX=559292 GN=APA1 PE=1 SV=4	APA1_YEAST Protein APA1 OS=Saccharomyces cerevisiae (strain ATCC 204508 / S288c) OX=559292 GN=APA1 PE=1 SV=4	29.41489745	29.29364638	29.24781319	28.87670228	29.17713177	28.3684805	28.89329966	29.19811163	29.22609077	28.97258901	28.85503359	28.53119409	28.77758913	28.87585176	28.63681498	28.97048245	29.09826185	29.16230577	28.81115049	29.41210575	29.09015176	29.11313662	28.46305601	29.01040577	28.891824	29.05757228	28.83056264
P14904	AMPL_YEAST Vacuolar aminopeptidase 1 OS=Saccharomyces cerevisiae (strain ATCC 204508 / S288c) OX=559292 GN=APE1 PE=1 SV=2	APE1	sp|P14904|AMPL_YEAST Vacuolar aminopeptidase 1 OS=Saccharomyces cerevisiae (strain ATCC 204508 / S288c) OX=559292 GN=APE1 PE=1 SV=2	AMPL_YEAST Vacuolar aminopeptidase 1 OS=Saccharomyces cerevisiae (strain ATCC 204508 / S288c) OX=559292 GN=APE1 PE=1 SV=2	26.85269094	27.38972268	27.21043643	25.1513825	26.89499698	25.90916046	25.2435058	26.20692253	25.9784029	25.08929847	26.01473284	26.0506348	27.19352919	26.44055754	27.07697641	25.63873035	25.5739702	25.35306534	26.20623859	26.06512354	25.74526299	27.47707497	27.70033297	25.97960385	25.20792029	25.86448881	26.30096878
P32454	APE2_YEAST Aminopeptidase 2, mitochondrial OS=Saccharomyces cerevisiae (strain ATCC 204508 / S288c) OX=559292 GN=APE2 PE=1 SV=4	APE2	sp|P32454|APE2_YEAST Aminopeptidase 2, mitochondrial OS=Saccharomyces cerevisiae (strain ATCC 204508 / S288c) OX=559292 GN=APE2 PE=1 SV=4	APE2_YEAST Aminopeptidase 2, mitochondrial OS=Saccharomyces cerevisiae (strain ATCC 204508 / S288c) OX=559292 GN=APE2 PE=1 SV=4	27.9460772	27.88139343	27.82039749	27.97992974	27.74145955	27.06953035	27.26277519	27.38778956	26.90251305	26.97124959	27.05185856	26.83421635	27.46903128	27.03880427	26.38125747	26.1222087	26.33245587	26.59035138	27.06858453	27.7567613	28.16130735	27.59286002	27.75166509	27.42052508	27.15183138	27.47419513	27.25881992
P37302	APE3_YEAST Aminopeptidase Y OS=Saccharomyces cerevisiae (strain ATCC 204508 / S288c) OX=559292 GN=APE3 PE=1 SV=1	APE3	sp|P37302|APE3_YEAST Aminopeptidase Y OS=Saccharomyces cerevisiae (strain ATCC 204508 / S288c) OX=559292 GN=APE3 PE=1 SV=1	APE3_YEAST Aminopeptidase Y OS=Saccharomyces cerevisiae (strain ATCC 204508 / S288c) OX=559292 GN=APE3 PE=1 SV=1	26.33850735	26.81539721	26.84362995	25.00942432	27.00366357	25.19715159	24.56295546	25.0332139	24.76563906	24.64601659	24.45892138	26.15315116	25.61785769	24.75861642	24.83569206	25.97491575	26.20445889	25.8504229	25.07259365	24.92047817	24.65866035	27.37542144	27.35748374	24.48828088	24.95151887	24.95715145	24.69740431
P38821	DNPEP_YEAST Aspartyl aminopeptidase 4 OS=Saccharomyces cerevisiae (strain ATCC 204508 / S288c) OX=559292 GN=APE4 PE=1 SV=1	APE4	sp|P38821|DNPEP_YEAST Aspartyl aminopeptidase 4 OS=Saccharomyces cerevisiae (strain ATCC 204508 / S288c) OX=559292 GN=APE4 PE=1 SV=1	DNPEP_YEAST Aspartyl aminopeptidase 4 OS=Saccharomyces cerevisiae (strain ATCC 204508 / S288c) OX=559292 GN=APE4 PE=1 SV=1	24.72378917	24.43766391	24.16629094	24.71164696	24.38639462	24.26686566	25.06353867	25.29648821	24.90988499	25.48230566	24.73537658	24.33306823	25.12829712	24.89757135	24.69889015	25.06273958	25.27305529	25.09355437	24.52817659	24.7613123	25.31659687	24.16228574	24.26826655	25.50059086	25.32916612	25.35526392	24.69841027
P36000	AP1B1_YEAST AP-1 complex subunit beta-1 OS=Saccharomyces cerevisiae (strain ATCC 204508 / S288c) OX=559292 GN=APL2 PE=1 SV=1	APL2	sp|P36000|AP1B1_YEAST AP-1 complex subunit beta-1 OS=Saccharomyces cerevisiae (strain ATCC 204508 / S288c) OX=559292 GN=APL2 PE=1 SV=1	AP1B1_YEAST AP-1 complex subunit beta-1 OS=Saccharomyces cerevisiae (strain ATCC 204508 / S288c) OX=559292 GN=APL2 PE=1 SV=1	21.89438329	22.3813244	22.68725685	22.23892891	22.65888953	21.79434713	22.10159631	20.69750492	21.83286411	21.85184183	22.27451044	22.99202178	22.37176993	22.93086705	22.65849367	22.57384983	22.97237643	22.64100908	23.00434139	22.33222488	21.98589337	22.93003998	22.70907712	21.9294306	22.37724932	22.37582871	22.25173442
Q08951	AP3D_YEAST AP-3 complex subunit delta OS=Saccharomyces cerevisiae (strain ATCC 204508 / S288c) OX=559292 GN=APL5 PE=1 SV=1	APL5	sp|Q08951|AP3D_YEAST AP-3 complex subunit delta OS=Saccharomyces cerevisiae (strain ATCC 204508 / S288c) OX=559292 GN=APL5 PE=1 SV=1	AP3D_YEAST AP-3 complex subunit delta OS=Saccharomyces cerevisiae (strain ATCC 204508 / S288c) OX=559292 GN=APL5 PE=1 SV=1	21.91924491	22.64428063	22.59830191	23.13689489	22.62364721	22.70788592	22.46395417	21.87849597	22.03520639	22.02099311	22.99312286	23.20593952	23.55123012	23.27877498	22.87013246	22.49266373	22.75840265	22.61312733	23.40652336	22.59058101	22.37462176	22.4503056	22.35139407	22.41470926	22.79437355	22.65663823	22.63968297
P46682	AP3B_YEAST AP-3 complex subunit beta OS=Saccharomyces cerevisiae (strain ATCC 204508 / S288c) OX=559292 GN=APL6 PE=1 SV=2	APL6	sp|P46682|AP3B_YEAST AP-3 complex subunit beta OS=Saccharomyces cerevisiae (strain ATCC 204508 / S288c) OX=559292 GN=APL6 PE=1 SV=2	AP3B_YEAST AP-3 complex subunit beta OS=Saccharomyces cerevisiae (strain ATCC 204508 / S288c) OX=559292 GN=APL6 PE=1 SV=2	22.80368345	22.9683663	22.84542269	23.75388646	23.64431312	23.34087026	23.72555213	23.08231662	23.67168419	24.05913049	24.21524822	24.29613435	24.144154	23.93225767	24.266614	23.81015356	24.22323679	24.34751543	24.56029754	22.843094	23.55472853	23.11678142	23.27416707	24.10091357	24.48457266	23.47594568	23.5883237
P47064	AP3S_YEAST AP-3 complex subunit sigma OS=Saccharomyces cerevisiae (strain ATCC 204508 / S288c) OX=559292 GN=APS3 PE=1 SV=1	APS3	sp|P47064|AP3S_YEAST AP-3 complex subunit sigma OS=Saccharomyces cerevisiae (strain ATCC 204508 / S288c) OX=559292 GN=APS3 PE=1 SV=1	AP3S_YEAST AP-3 complex subunit sigma OS=Saccharomyces cerevisiae (strain ATCC 204508 / S288c) OX=559292 GN=APS3 PE=1 SV=1	22.63216557	21.61162713	21.67340164	21.98297786	21.73718198	20.28093695	22.23442575	22.37088979	22.73738802	22.94943649	23.19409482	21.24960836	20.8132245	22.2048707	22.31127874	20.41579341	20.85398062	21.54015168	21.64521376	22.75739544	22.73460967	20.85330497	19.90766393	22.41520057	21.89898041	22.95234444	21.63759679
P49435	APT1_YEAST Adenine phosphoribosyltransferase 1 OS=Saccharomyces cerevisiae (strain ATCC 204508 / S288c) OX=559292 GN=APT1 PE=1 SV=3	APT1	sp|P49435|APT1_YEAST Adenine phosphoribosyltransferase 1 OS=Saccharomyces cerevisiae (strain ATCC 204508 / S288c) OX=559292 GN=APT1 PE=1 SV=3	APT1_YEAST Adenine phosphoribosyltransferase 1 OS=Saccharomyces cerevisiae (strain ATCC 204508 / S288c) OX=559292 GN=APT1 PE=1 SV=3	29.82853073	29.51075923	29.52910865	30.22268417	29.54261917	29.9114821	30.59985793	30.34353106	30.61323578	30.68090074	30.58642353	30.24446206	29.69676908	30.47281444	30.39011331	30.53151593	30.64644994	30.53429182	30.45534836	30.40573819	30.26907828	29.30585679	28.95991489	30.01017547	30.41047694	30.33738296	30.18897281
P38115	ARA1_YEAST D-arabinose dehydrogenase [NAD(P)+] heavy chain OS=Saccharomyces cerevisiae (strain ATCC 204508 / S288c) OX=559292 GN=ARA1 PE=1 SV=1	ARA1	sp|P38115|ARA1_YEAST D-arabinose dehydrogenase [NAD(P)+] heavy chain OS=Saccharomyces cerevisiae (strain ATCC 204508 / S288c) OX=559292 GN=ARA1 PE=1 SV=1	ARA1_YEAST D-arabinose dehydrogenase [NAD(P)+] heavy chain OS=Saccharomyces cerevisiae (strain ATCC 204508 / S288c) OX=559292 GN=ARA1 PE=1 SV=1	29.05200682	29.03924383	29.22731622	28.4250541	28.85716064	28.61412842	28.68677261	29.01794384	28.83602291	28.63422152	29.32342154	29.4210691	29.82720097	29.31433437	29.43953466	29.09849371	29.48584427	29.70392504	29.37299612	28.20875436	28.40595396	29.14073022	28.78917457	28.58277952	28.40356007	28.52508198	28.81058099
Q04212	ARA2_YEAST D-arabinose 1-dehydrogenase OS=Saccharomyces cerevisiae (strain ATCC 204508 / S288c) OX=559292 GN=ARA2 PE=1 SV=1	ARA2	sp|Q04212|ARA2_YEAST D-arabinose 1-dehydrogenase OS=Saccharomyces cerevisiae (strain ATCC 204508 / S288c) OX=559292 GN=ARA2 PE=1 SV=1	ARA2_YEAST D-arabinose 1-dehydrogenase OS=Saccharomyces cerevisiae (strain ATCC 204508 / S288c) OX=559292 GN=ARA2 PE=1 SV=1	25.03206802	24.68299029	25.21554235	24.98296335	24.93745692	24.810188	25.25460218	25.30894476	25.10525188	25.06215864	25.13378632	24.82100965	25.06848542	25.16170311	25.03562294	24.77399538	24.78084132	24.49033664	25.08299263	24.87333261	25.09477953	24.7360271	24.82396704	24.83249571	24.85720241	24.95431838	25.04605906
P40024	ARB1_YEAST ABC transporter ATP-binding protein ARB1 OS=Saccharomyces cerevisiae (strain ATCC 204508 / S288c) OX=559292 GN=ARB1 PE=1 SV=1	ARB1	sp|P40024|ARB1_YEAST ABC transporter ATP-binding protein ARB1 OS=Saccharomyces cerevisiae (strain ATCC 204508 / S288c) OX=559292 GN=ARB1 PE=1 SV=1	ARB1_YEAST ABC transporter ATP-binding protein ARB1 OS=Saccharomyces cerevisiae (strain ATCC 204508 / S288c) OX=559292 GN=ARB1 PE=1 SV=1	28.55720608	27.65816047	27.72054757	27.41151433	27.730627	27.29282967	26.91222901	27.50306596	27.26789639	27.15154738	27.45099058	27.14278424	27.33844858	27.13740031	27.03544992	27.58073709	27.57424896	27.51299877	27.2472559	27.48221929	27.42213645	27.92761919	27.77824612	27.32755521	27.4362891	27.24030155	27.62070287
P46672	ARC1_YEAST tRNA-aminoacylation cofactor ARC1 OS=Saccharomyces cerevisiae (strain ATCC 204508 / S288c) OX=559292 GN=ARC1 PE=1 SV=2	ARC1	sp|P46672|ARC1_YEAST tRNA-aminoacylation cofactor ARC1 OS=Saccharomyces cerevisiae (strain ATCC 204508 / S288c) OX=559292 GN=ARC1 PE=1 SV=2	ARC1_YEAST tRNA-aminoacylation cofactor ARC1 OS=Saccharomyces cerevisiae (strain ATCC 204508 / S288c) OX=559292 GN=ARC1 PE=1 SV=2	26.93910025	26.99054593	26.88558776	27.18650886	27.43917124	27.82826754	28.38646584	28.23880493	27.92704843	28.32406078	27.825411	27.60928735	27.62113593	27.27981675	27.20397402	29.34327342	29.77983032	29.37550947	28.13599199	27.42442038	27.6819095	27.07539152	27.18501796	28.5815149	29.02511018	28.36262975	27.64162063
P40518	ARPC5_YEAST Actin-related protein 2/3 complex subunit 5 OS=Saccharomyces cerevisiae (strain ATCC 204508 / S288c) OX=559292 GN=ARC15 PE=1 SV=1	ARC15	sp|P40518|ARPC5_YEAST Actin-related protein 2/3 complex subunit 5 OS=Saccharomyces cerevisiae (strain ATCC 204508 / S288c) OX=559292 GN=ARC15 PE=1 SV=1	ARPC5_YEAST Actin-related protein 2/3 complex subunit 5 OS=Saccharomyces cerevisiae (strain ATCC 204508 / S288c) OX=559292 GN=ARC15 PE=1 SV=1	29.45651935	29.18238079	29.13286572	29.71707516	29.58469823	29.80661511	30.03588689	29.47328093	30.0342424	30.24227931	30.1331159	30.38351215	29.61797781	30.38151545	30.46410708	30.31994701	30.38358457	30.28634489	30.06280467	29.34909716	29.79619886	29.33104362	29.33413402	29.88989459	30.30900546	29.76588653	29.61953801
P33204	ARPC4_YEAST Actin-related protein 2/3 complex subunit 4 OS=Saccharomyces cerevisiae (strain ATCC 204508 / S288c) OX=559292 GN=ARC19 PE=1 SV=2	ARC19	sp|P33204|ARPC4_YEAST Actin-related protein 2/3 complex subunit 4 OS=Saccharomyces cerevisiae (strain ATCC 204508 / S288c) OX=559292 GN=ARC19 PE=1 SV=2	ARPC4_YEAST Actin-related protein 2/3 complex subunit 4 OS=Saccharomyces cerevisiae (strain ATCC 204508 / S288c) OX=559292 GN=ARC19 PE=1 SV=2	27.79119213	27.64641115	27.78275762	27.69643213	27.59325054	27.82031348	27.82362819	28.01855541	28.12951655	28.12779017	28.25330467	28.34522755	27.95290128	28.34789298	28.58658825	28.26414793	27.93682883	28.07522968	28.10777674	27.89107851	27.77756695	27.95516527	27.47553911	27.94727316	27.76502174	28.03483357	28.34970993
P53731	ARPC2_YEAST Actin-related protein 2/3 complex subunit 2 OS=Saccharomyces cerevisiae (strain ATCC 204508 / S288c) OX=559292 GN=ARC35 PE=1 SV=1	ARC35	sp|P53731|ARPC2_YEAST Actin-related protein 2/3 complex subunit 2 OS=Saccharomyces cerevisiae (strain ATCC 204508 / S288c) OX=559292 GN=ARC35 PE=1 SV=1	ARPC2_YEAST Actin-related protein 2/3 complex subunit 2 OS=Saccharomyces cerevisiae (strain ATCC 204508 / S288c) OX=559292 GN=ARC35 PE=1 SV=1	22.32098584	22.77744678	22.22536513	22.47061651	22.84479742	22.04914137	22.14845096	21.89476349	22.0573098	22.46132189	22.51278101	21.99153733	22.12813658	22.24877631	22.21300965	21.61426586	22.22338933	22.13904581	22.3645438	22.65382531	22.78965402	22.68556232	22.05192753	21.26347532	22.28970949	22.3586844	22.5977018
P07347	ARD1_YEAST N-terminal acetyltransferase A complex catalytic subunit ARD1 OS=Saccharomyces cerevisiae (strain ATCC 204508 / S288c) OX=559292 GN=ARD1 PE=1 SV=2	ARD1	sp|P07347|ARD1_YEAST N-terminal acetyltransferase A complex catalytic subunit ARD1 OS=Saccharomyces cerevisiae (strain ATCC 204508 / S288c) OX=559292 GN=ARD1 PE=1 SV=2	ARD1_YEAST N-terminal acetyltransferase A complex catalytic subunit ARD1 OS=Saccharomyces cerevisiae (strain ATCC 204508 / S288c) OX=559292 GN=ARD1 PE=1 SV=2	26.57012692	26.30999363	26.54406897	27.08314165	26.50043644	27.35104732	27.52015514	27.23068673	27.87079844	27.90469967	27.43062308	27.22467002	26.98226849	27.37569496	27.42161159	27.50313278	27.71557324	27.59216227	27.2947154	26.90436378	27.03071885	26.31860363	26.27344713	27.21136946	27.54825971	27.36290112	27.56332553
P11076	ARF1_YEAST ADP-ribosylation factor 1 OS=Saccharomyces cerevisiae (strain ATCC 204508 / S288c) OX=559292 GN=ARF1 PE=1 SV=3	ARF1	sp|P11076|ARF1_YEAST ADP-ribosylation factor 1 OS=Saccharomyces cerevisiae (strain ATCC 204508 / S288c) OX=559292 GN=ARF1 PE=1 SV=3	ARF1_YEAST ADP-ribosylation factor 1 OS=Saccharomyces cerevisiae (strain ATCC 204508 / S288c) OX=559292 GN=ARF1 PE=1 SV=3	29.75044322	29.97756792	30.29438134	30.72815356	30.3639683	30.77601652	30.39905157	30.25013415	30.21423275	30.35493745	30.78162912	30.81990348	30.486171	30.39851679	30.76873035	30.56837788	30.72625745	30.55471652	31.01052554	30.14204604	30.69217768	30.71084814	30.65077869	30.34711891	30.45548269	30.30320834	31.06344001
P04076	ARLY_YEAST Argininosuccinate lyase OS=Saccharomyces cerevisiae (strain ATCC 204508 / S288c) OX=559292 GN=ARG4 PE=1 SV=2	ARG4	sp|P04076|ARLY_YEAST Argininosuccinate lyase OS=Saccharomyces cerevisiae (strain ATCC 204508 / S288c) OX=559292 GN=ARG4 PE=1 SV=2	ARLY_YEAST Argininosuccinate lyase OS=Saccharomyces cerevisiae (strain ATCC 204508 / S288c) OX=559292 GN=ARG4 PE=1 SV=2	26.19249021	25.92102769	26.17700501	26.72463701	25.86100029	26.4100099	25.65347323	25.55685032	25.27328653	25.34997123	28.57412498	28.45698819	28.54855011	28.44919388	28.2797713	25.22295094	25.52039639	25.45412103	26.11549117	26.94793011	27.47477774	26.34374534	26.74464474	26.61015929	26.22863891	26.3785019	26.23738532
Q04728	ARGJ_YEAST Arginine biosynthesis bifunctional protein ArgJ, mitochondrial OS=Saccharomyces cerevisiae (strain ATCC 204508 / S288c) OX=559292 GN=ARG7 PE=1 SV=1	ARG7	sp|Q04728|ARGJ_YEAST Arginine biosynthesis bifunctional protein ArgJ, mitochondrial OS=Saccharomyces cerevisiae (strain ATCC 204508 / S288c) OX=559292 GN=ARG7 PE=1 SV=1	ARGJ_YEAST Arginine biosynthesis bifunctional protein ArgJ, mitochondrial OS=Saccharomyces cerevisiae (strain ATCC 204508 / S288c) OX=559292 GN=ARG7 PE=1 SV=1	26.70875521	26.59082564	26.72796523	27.56590772	27.06986321	28.65989739	27.35375361	26.63802238	27.50699041	27.40003393	30.88971861	31.02678129	30.09841711	31.10066293	30.89855834	28.12615905	27.87175125	27.70553556	27.64810596	28.14075516	28.51163903	27.44605689	27.78000435	28.28148289	27.90675883	27.88932887	27.98183424
P53111	ARI1_YEAST NADPH-dependent aldehyde reductase ARI1 OS=Saccharomyces cerevisiae (strain ATCC 204508 / S288c) OX=559292 GN=ARI1 PE=1 SV=1	ARI1	sp|P53111|ARI1_YEAST NADPH-dependent aldehyde reductase ARI1 OS=Saccharomyces cerevisiae (strain ATCC 204508 / S288c) OX=559292 GN=ARI1 PE=1 SV=1	ARI1_YEAST NADPH-dependent aldehyde reductase ARI1 OS=Saccharomyces cerevisiae (strain ATCC 204508 / S288c) OX=559292 GN=ARI1 PE=1 SV=1	27.74491458	27.72470708	27.58830792	27.00478864	27.35523899	26.30222197	26.98366636	26.9150237	27.08166322	26.77824485	27.54799508	27.40725875	27.43143621	27.56477424	27.70942116	26.76193358	26.89350092	27.2125399	27.60195872	27.04899422	27.07200781	27.35930609	26.47443578	26.55251685	26.82903517	26.8381609	26.10582985
P08566	ARO1_YEAST Pentafunctional AROM polypeptide OS=Saccharomyces cerevisiae (strain ATCC 204508 / S288c) OX=559292 GN=ARO1 PE=1 SV=1	ARO1	sp|P08566|ARO1_YEAST Pentafunctional AROM polypeptide OS=Saccharomyces cerevisiae (strain ATCC 204508 / S288c) OX=559292 GN=ARO1 PE=1 SV=1	ARO1_YEAST Pentafunctional AROM polypeptide OS=Saccharomyces cerevisiae (strain ATCC 204508 / S288c) OX=559292 GN=ARO1 PE=1 SV=1	27.41585043	27.42154755	27.36340016	26.98531321	27.14331796	26.31450336	26.00035044	26.48456781	25.73352741	26.13178891	28.67212589	28.25766973	28.83917418	28.27392493	28.16345203	25.56143855	25.4019051	25.84760542	26.54552386	27.7544441	27.81725305	27.28983366	27.10793032	27.13599847	26.59789645	26.70055404	26.53344118
P28777	AROC_YEAST Chorismate synthase OS=Saccharomyces cerevisiae (strain ATCC 204508 / S288c) OX=559292 GN=ARO2 PE=1 SV=1	ARO2	sp|P28777|AROC_YEAST Chorismate synthase OS=Saccharomyces cerevisiae (strain ATCC 204508 / S288c) OX=559292 GN=ARO2 PE=1 SV=1	AROC_YEAST Chorismate synthase OS=Saccharomyces cerevisiae (strain ATCC 204508 / S288c) OX=559292 GN=ARO2 PE=1 SV=1	23.61688329	24.54569656	24.49138168	23.88336609	24.30863481	23.63406475	23.3798893	24.05661492	23.41004454	23.49718131	23.97011256	24.36619932	24.42190119	24.03819533	24.10744956	22.52488313	23.13987506	22.95047668	23.68598013	24.07132563	24.11249751	24.88964928	23.84815714	24.25784224	23.37501861	23.58521414	24.03401097
P32449	AROG_YEAST Phospho-2-dehydro-3-deoxyheptonate aldolase, tyrosine-inhibited OS=Saccharomyces cerevisiae (strain ATCC 204508 / S288c) OX=559292 GN=ARO4 PE=1 SV=2	ARO4	sp|P32449|AROG_YEAST Phospho-2-dehydro-3-deoxyheptonate aldolase, tyrosine-inhibited OS=Saccharomyces cerevisiae (strain ATCC 204508 / S288c) OX=559292 GN=ARO4 PE=1 SV=2	AROG_YEAST Phospho-2-dehydro-3-deoxyheptonate aldolase, tyrosine-inhibited OS=Saccharomyces cerevisiae (strain ATCC 204508 / S288c) OX=559292 GN=ARO4 PE=1 SV=2	28.21029965	28.27873501	28.54433234	27.60682076	28.07610353	28.22062454	27.65610768	28.03802067	27.88226698	27.74528131	29.28663398	29.31222112	29.53766772	29.29848091	29.3215282	27.57282647	27.69809308	27.72034411	28.04830603	27.99301573	27.91656611	28.84272574	28.63258254	28.1833642	27.93029659	27.927058	27.94784845
P32178	CHMU_YEAST Chorismate mutase OS=Saccharomyces cerevisiae (strain ATCC 204508 / S288c) OX=559292 GN=ARO7 PE=1 SV=1	ARO7	sp|P32178|CHMU_YEAST Chorismate mutase OS=Saccharomyces cerevisiae (strain ATCC 204508 / S288c) OX=559292 GN=ARO7 PE=1 SV=1	CHMU_YEAST Chorismate mutase OS=Saccharomyces cerevisiae (strain ATCC 204508 / S288c) OX=559292 GN=ARO7 PE=1 SV=1	26.93826925	26.62165255	26.86157725	27.06921995	26.50867059	26.96754229	26.99958548	27.34586962	27.42382322	27.27602816	26.95315632	27.03229691	26.60562637	27.05865014	27.24433059	27.5340094	27.35129445	27.35654425	26.93757186	27.0299998	26.92979671	26.57931456	26.44724852	26.93696562	26.78249321	26.87550585	27.03417349
P53090	ARO8_YEAST Aromatic/aminoadipate aminotransferase 1 OS=Saccharomyces cerevisiae (strain ATCC 204508 / S288c) OX=559292 GN=ARO8 PE=1 SV=1	ARO8	sp|P53090|ARO8_YEAST Aromatic/aminoadipate aminotransferase 1 OS=Saccharomyces cerevisiae (strain ATCC 204508 / S288c) OX=559292 GN=ARO8 PE=1 SV=1	ARO8_YEAST Aromatic/aminoadipate aminotransferase 1 OS=Saccharomyces cerevisiae (strain ATCC 204508 / S288c) OX=559292 GN=ARO8 PE=1 SV=1	28.73484936	28.95154869	28.62236225	29.7689831	28.77104311	29.33207242	28.89839671	29.24218248	29.16448932	29.19793223	29.82777533	29.66242298	29.74108824	30.02695284	29.49030483	29.303779	29.31296893	29.10536764	29.00503834	29.79632582	30.24221028	28.82994377	28.87802162	29.44672406	29.52954178	29.3893536	29.30657978
P38840	ARO9_YEAST Aromatic amino acid aminotransferase 2 OS=Saccharomyces cerevisiae (strain ATCC 204508 / S288c) OX=559292 GN=ARO9 PE=1 SV=3	ARO9	sp|P38840|ARO9_YEAST Aromatic amino acid aminotransferase 2 OS=Saccharomyces cerevisiae (strain ATCC 204508 / S288c) OX=559292 GN=ARO9 PE=1 SV=3	ARO9_YEAST Aromatic amino acid aminotransferase 2 OS=Saccharomyces cerevisiae (strain ATCC 204508 / S288c) OX=559292 GN=ARO9 PE=1 SV=3	22.184218	21.60324667	21.49525744	25.02128663	21.7553911	22.79271194	23.97961331	23.36726257	22.75731086	23.40015288	24.56646532	24.24989164	24.1618133	24.08816451	22.96706523	24.11729104	24.34074911	24.68818963	22.75137711	24.70247803	24.86192341	21.25828305	21.02779011	24.0165077	23.56518349	23.69161068	22.76051722
P32381	ARP2_YEAST Actin-related protein 2 OS=Saccharomyces cerevisiae (strain ATCC 204508 / S288c) OX=559292 GN=ARP2 PE=1 SV=1	ARP2	sp|P32381|ARP2_YEAST Actin-related protein 2 OS=Saccharomyces cerevisiae (strain ATCC 204508 / S288c) OX=559292 GN=ARP2 PE=1 SV=1	ARP2_YEAST Actin-related protein 2 OS=Saccharomyces cerevisiae (strain ATCC 204508 / S288c) OX=559292 GN=ARP2 PE=1 SV=1	27.92410705	27.63463139	27.47431176	26.99039609	27.46964966	26.27292826	27.06168264	27.00953616	26.83973923	26.90213384	27.08547441	26.78850119	27.29026253	26.97755176	26.88554212	26.71668708	26.76853078	26.90524321	27.13709988	27.46871007	27.30120427	26.97697404	26.83813356	26.97351113	26.61271979	26.98563684	26.84097138
P47117	ARP3_YEAST Actin-related protein 3 OS=Saccharomyces cerevisiae (strain ATCC 204508 / S288c) OX=559292 GN=ARP3 PE=1 SV=1	ARP3	sp|P47117|ARP3_YEAST Actin-related protein 3 OS=Saccharomyces cerevisiae (strain ATCC 204508 / S288c) OX=559292 GN=ARP3 PE=1 SV=1	ARP3_YEAST Actin-related protein 3 OS=Saccharomyces cerevisiae (strain ATCC 204508 / S288c) OX=559292 GN=ARP3 PE=1 SV=1	26.44923083	26.41265893	26.83496175	25.7668525	26.37819375	24.97745594	25.18402381	25.17329207	24.44116416	24.51153719	25.67621801	25.58243809	26.22914723	25.76035416	25.4471916	25.5659302	25.91741884	25.79255189	25.99145226	25.65662507	25.84675174	26.24828152	26.29754279	24.98741392	24.5549943	25.21423976	25.05456192
Q05123	ARP9_YEAST Actin-like protein ARP9 OS=Saccharomyces cerevisiae (strain ATCC 204508 / S288c) OX=559292 GN=ARP9 PE=1 SV=1	ARP9	sp|Q05123|ARP9_YEAST Actin-like protein ARP9 OS=Saccharomyces cerevisiae (strain ATCC 204508 / S288c) OX=559292 GN=ARP9 PE=1 SV=1	ARP9_YEAST Actin-like protein ARP9 OS=Saccharomyces cerevisiae (strain ATCC 204508 / S288c) OX=559292 GN=ARP9 PE=1 SV=1	23.37029215	23.23990505	23.35070591	22.93842699	22.85684198	23.25551894	22.83956406	23.08621792	23.16761352	22.8383081	23.32670079	23.44176527	23.38469136	23.31441073	23.46970809	23.48049968	23.65698024	23.525148	23.35686328	22.78634032	22.95070983	23.39758921	23.50261198	23.1793728	23.57350248	23.21153715	22.85535344
P38011	GBLP_YEAST Guanine nucleotide-binding protein subunit beta-like protein OS=Saccharomyces cerevisiae (strain ATCC 204508 / S288c) OX=559292 GN=ASC1 PE=1 SV=4	ASC1	sp|P38011|GBLP_YEAST Guanine nucleotide-binding protein subunit beta-like protein OS=Saccharomyces cerevisiae (strain ATCC 204508 / S288c) OX=559292 GN=ASC1 PE=1 SV=4	GBLP_YEAST Guanine nucleotide-binding protein subunit beta-like protein OS=Saccharomyces cerevisiae (strain ATCC 204508 / S288c) OX=559292 GN=ASC1 PE=1 SV=4	30.50673375	30.11358249	30.11091336	30.08184696	30.25350118	30.09945528	30.45434998	31.04413063	30.65410485	30.71234682	30.52085258	30.1665268	29.9365885	30.03690312	30.32395718	29.74346823	30.1513971	29.89863083	29.88104766	30.63755382	30.56351731	30.01400817	29.90989987	30.42612713	30.27431865	30.50413485	30.83450512
P32447	ASF1_YEAST Histone chaperone ASF1 OS=Saccharomyces cerevisiae (strain ATCC 204508 / S288c) OX=559292 GN=ASF1 PE=1 SV=1	ASF1	sp|P32447|ASF1_YEAST Histone chaperone ASF1 OS=Saccharomyces cerevisiae (strain ATCC 204508 / S288c) OX=559292 GN=ASF1 PE=1 SV=1	ASF1_YEAST Histone chaperone ASF1 OS=Saccharomyces cerevisiae (strain ATCC 204508 / S288c) OX=559292 GN=ASF1 PE=1 SV=1	25.1841884	25.24536921	25.77956465	25.79316566	26.14116911	27.36924981	25.87252816	25.03150025	26.24946298	26.05437415	26.0086998	27.08260888	26.18375135	26.32619181	27.00744771	26.79467386	27.08316048	26.68584963	27.37387816	24.45080662	24.7348375	26.23411416	27.16372279	25.97446494	26.87269362	25.64725369	26.32647873
P49089	ASNS1_YEAST Asparagine synthetase [glutamine-hydrolyzing] 1 OS=Saccharomyces cerevisiae (strain ATCC 204508 / S288c) OX=559292 GN=ASN1 PE=1 SV=2	ASN1	sp|P49089|ASNS1_YEAST Asparagine synthetase [glutamine-hydrolyzing] 1 OS=Saccharomyces cerevisiae (strain ATCC 204508 / S288c) OX=559292 GN=ASN1 PE=1 SV=2	ASNS1_YEAST Asparagine synthetase [glutamine-hydrolyzing] 1 OS=Saccharomyces cerevisiae (strain ATCC 204508 / S288c) OX=559292 GN=ASN1 PE=1 SV=2	28.38169913	28.24967221	28.32536845	28.04890317	28.12457537	27.95473893	27.75346184	28.50567479	27.6978253	27.92481713	29.59350561	29.17240046	29.73475267	29.37928211	29.30775746	27.79903361	27.76332341	28.00060517	27.61843289	28.70778791	29.07688292	28.37440425	28.0444208	28.50623512	27.78198378	28.34863047	28.30664608
P49090	ASNS2_YEAST Asparagine synthetase [glutamine-hydrolyzing] 2 OS=Saccharomyces cerevisiae (strain ATCC 204508 / S288c) OX=559292 GN=ASN2 PE=1 SV=2	ASN2	sp|P49090|ASNS2_YEAST Asparagine synthetase [glutamine-hydrolyzing] 2 OS=Saccharomyces cerevisiae (strain ATCC 204508 / S288c) OX=559292 GN=ASN2 PE=1 SV=2	ASNS2_YEAST Asparagine synthetase [glutamine-hydrolyzing] 2 OS=Saccharomyces cerevisiae (strain ATCC 204508 / S288c) OX=559292 GN=ASN2 PE=1 SV=2	28.9566154	29.04820036	29.06981116	28.83090667	28.74214504	28.28166785	28.35671337	28.81350204	28.59847812	28.5966638	29.38677523	29.07855336	29.02651125	29.21182483	29.09616817	28.4578761	28.46211937	28.57869968	28.47616416	29.18162203	28.82972949	29.0297035	28.43126942	28.69293528	28.31506001	28.69879534	28.68404055
P38986	ASPG1_YEAST L-asparaginase 1 OS=Saccharomyces cerevisiae (strain ATCC 204508 / S288c) OX=559292 GN=ASP1 PE=1 SV=1	ASP1	sp|P38986|ASPG1_YEAST L-asparaginase 1 OS=Saccharomyces cerevisiae (strain ATCC 204508 / S288c) OX=559292 GN=ASP1 PE=1 SV=1	ASPG1_YEAST L-asparaginase 1 OS=Saccharomyces cerevisiae (strain ATCC 204508 / S288c) OX=559292 GN=ASP1 PE=1 SV=1	26.15376457	26.38305631	25.87855304	27.01062466	26.49080579	28.08877516	27.30383094	26.88913532	27.06060387	27.13033782	27.27557749	27.52665354	26.85801384	27.07930553	26.55431823	27.92176619	27.93688996	27.88797683	27.70741381	27.22351559	27.0472772	26.03876926	26.8799908	27.23757494	27.42227426	27.16312227	26.9710394
P07251	ATPA_YEAST ATP synthase subunit alpha, mitochondrial OS=Saccharomyces cerevisiae (strain ATCC 204508 / S288c) OX=559292 GN=ATP1 PE=1 SV=5	ATP1	sp|P07251|ATPA_YEAST ATP synthase subunit alpha, mitochondrial OS=Saccharomyces cerevisiae (strain ATCC 204508 / S288c) OX=559292 GN=ATP1 PE=1 SV=5	ATPA_YEAST ATP synthase subunit alpha, mitochondrial OS=Saccharomyces cerevisiae (strain ATCC 204508 / S288c) OX=559292 GN=ATP1 PE=1 SV=5	28.35490539	28.47242618	28.70865458	29.70383197	29.23114516	28.90886407	28.98728238	28.59189243	28.33528474	28.66870157	29.07249713	29.1292806	29.42871245	28.80475218	28.71853969	30.15178401	30.2914124	30.12847845	29.6831504	28.58321118	29.47864162	28.97633717	29.38301871	29.02029505	28.94493128	28.65618491	29.05533242
P22135	ATP12_YEAST Protein ATP12, mitochondrial OS=Saccharomyces cerevisiae (strain ATCC 204508 / S288c) OX=559292 GN=ATP12 PE=1 SV=2	ATP12	sp|P22135|ATP12_YEAST Protein ATP12, mitochondrial OS=Saccharomyces cerevisiae (strain ATCC 204508 / S288c) OX=559292 GN=ATP12 PE=1 SV=2	ATP12_YEAST Protein ATP12, mitochondrial OS=Saccharomyces cerevisiae (strain ATCC 204508 / S288c) OX=559292 GN=ATP12 PE=1 SV=2	23.53884431	23.6868561	23.51013075	23.72837381	23.9275182	24.2767628	24.15475268	23.31146418	23.37380769	23.62747987	23.79796513	24.313657	24.14836376	24.31510464	24.15175644	24.81288027	24.78137061	24.57254218	24.63048319	23.98574392	23.66692587	23.50243743	24.14484157	24.39096864	24.21344813	23.96039593	23.70427201
P21306	ATP5E_YEAST ATP synthase subunit epsilon, mitochondrial OS=Saccharomyces cerevisiae (strain ATCC 204508 / S288c) OX=559292 GN=ATP15 PE=1 SV=2	ATP15	sp|P21306|ATP5E_YEAST ATP synthase subunit epsilon, mitochondrial OS=Saccharomyces cerevisiae (strain ATCC 204508 / S288c) OX=559292 GN=ATP15 PE=1 SV=2	ATP5E_YEAST ATP synthase subunit epsilon, mitochondrial OS=Saccharomyces cerevisiae (strain ATCC 204508 / S288c) OX=559292 GN=ATP15 PE=1 SV=2	25.11721364	25.21923915	24.80697995	25.67410839	25.00784301	25.57919428	25.7050278	25.79562341	26.23080334	25.91646643	24.92673481	25.28488783	24.6595404	25.11125887	25.64270006	26.46019781	25.70831227	25.94566786	24.78015267	25.62772008	25.35016092	25.31621642	24.85501927	25.78977793	25.71831242	25.33783311	25.44481281
Q12165	ATPD_YEAST ATP synthase subunit delta, mitochondrial OS=Saccharomyces cerevisiae (strain ATCC 204508 / S288c) OX=559292 GN=ATP16 PE=1 SV=1	ATP16	sp|Q12165|ATPD_YEAST ATP synthase subunit delta, mitochondrial OS=Saccharomyces cerevisiae (strain ATCC 204508 / S288c) OX=559292 GN=ATP16 PE=1 SV=1	ATPD_YEAST ATP synthase subunit delta, mitochondrial OS=Saccharomyces cerevisiae (strain ATCC 204508 / S288c) OX=559292 GN=ATP16 PE=1 SV=1	25.55031696	25.3848187	25.08981858	27.70301848	26.28058552	27.52824731	28.05056316	27.30889434	27.58292761	27.79871483	26.63547557	26.85365715	26.02032494	27.21484369	26.50576865	26.80712575	28.26331847	27.79828834	27.48910223	26.62383785	27.15381454	25.14598176	26.34902711	27.39735615	27.84527242	27.61660793	27.38512819
P00830	ATPB_YEAST ATP synthase subunit beta, mitochondrial OS=Saccharomyces cerevisiae (strain ATCC 204508 / S288c) OX=559292 GN=ATP2 PE=1 SV=2	ATP2	sp|P00830|ATPB_YEAST ATP synthase subunit beta, mitochondrial OS=Saccharomyces cerevisiae (strain ATCC 204508 / S288c) OX=559292 GN=ATP2 PE=1 SV=2	ATPB_YEAST ATP synthase subunit beta, mitochondrial OS=Saccharomyces cerevisiae (strain ATCC 204508 / S288c) OX=559292 GN=ATP2 PE=1 SV=2	30.18819101	29.86638562	30.02448924	31.05163427	29.93776662	29.88907389	30.16116608	29.81618787	29.53824238	29.939451	30.1593303	30.14170887	30.46905445	30.02690764	29.97477058	30.58433296	30.48132715	30.60169931	30.32153963	30.1518583	30.7424084	29.79675282	30.20240933	29.866225	29.82014407	29.66018666	29.58558951
Q12233	ATPN_YEAST ATP synthase subunit g, mitochondrial OS=Saccharomyces cerevisiae (strain ATCC 204508 / S288c) OX=559292 GN=ATP20 PE=1 SV=1	ATP20	sp|Q12233|ATPN_YEAST ATP synthase subunit g, mitochondrial OS=Saccharomyces cerevisiae (strain ATCC 204508 / S288c) OX=559292 GN=ATP20 PE=1 SV=1	ATPN_YEAST ATP synthase subunit g, mitochondrial OS=Saccharomyces cerevisiae (strain ATCC 204508 / S288c) OX=559292 GN=ATP20 PE=1 SV=1	23.49413257	24.11796316	23.77212943	25.58063163	24.00135485	24.92727597	25.16542651	24.41658635	25.092999	25.27939499	22.57155289	22.54907055	21.72977301	22.49486102	22.40887924	24.61631564	24.69506745	24.54850641	22.11654064	25.43676171	25.47518145	23.87641893	24.18380019	24.9017028	25.09476849	24.5051461	24.39025124
P38077	ATPG_YEAST ATP synthase subunit gamma, mitochondrial OS=Saccharomyces cerevisiae (strain ATCC 204508 / S288c) OX=559292 GN=ATP3 PE=1 SV=1	ATP3	sp|P38077|ATPG_YEAST ATP synthase subunit gamma, mitochondrial OS=Saccharomyces cerevisiae (strain ATCC 204508 / S288c) OX=559292 GN=ATP3 PE=1 SV=1	ATPG_YEAST ATP synthase subunit gamma, mitochondrial OS=Saccharomyces cerevisiae (strain ATCC 204508 / S288c) OX=559292 GN=ATP3 PE=1 SV=1	25.74949443	25.95388224	25.61540151	26.89313272	25.99508946	26.26805165	26.73203125	26.01691695	26.10663306	26.69539964	25.93414771	26.23700927	26.13477763	25.65132578	25.54460318	26.86184758	26.56361045	26.7171812	26.13737532	26.48773933	26.89298598	25.65553882	25.92289974	27.02663519	26.81180717	25.97668752	26.0407552
P05626	ATPF_YEAST ATP synthase subunit 4, mitochondrial OS=Saccharomyces cerevisiae (strain ATCC 204508 / S288c) OX=559292 GN=ATP4 PE=1 SV=2	ATP4	sp|P05626|ATPF_YEAST ATP synthase subunit 4, mitochondrial OS=Saccharomyces cerevisiae (strain ATCC 204508 / S288c) OX=559292 GN=ATP4 PE=1 SV=2	ATPF_YEAST ATP synthase subunit 4, mitochondrial OS=Saccharomyces cerevisiae (strain ATCC 204508 / S288c) OX=559292 GN=ATP4 PE=1 SV=2	24.56438526	24.14973735	24.72216874	26.33532144	24.35246689	25.65408415	25.8385878	25.15074089	25.19359234	25.74324837	23.66126927	24.05140802	23.64656284	24.16222507	24.21498367	26.32953473	26.12230665	26.21406406	24.32675224	25.58555911	26.14409132	24.56287677	24.77932012	25.24845046	25.29801675	25.27215973	25.31785585
P09457	ATPO_YEAST ATP synthase subunit 5, mitochondrial OS=Saccharomyces cerevisiae (strain ATCC 204508 / S288c) OX=559292 GN=ATP5 PE=1 SV=1	ATP5	sp|P09457|ATPO_YEAST ATP synthase subunit 5, mitochondrial OS=Saccharomyces cerevisiae (strain ATCC 204508 / S288c) OX=559292 GN=ATP5 PE=1 SV=1	ATPO_YEAST ATP synthase subunit 5, mitochondrial OS=Saccharomyces cerevisiae (strain ATCC 204508 / S288c) OX=559292 GN=ATP5 PE=1 SV=1	26.93741773	26.75519374	26.55401099	27.30393895	26.43524308	26.75114777	26.97256278	26.51589735	26.6449543	27.01491569	26.4689785	26.81723067	26.17765348	26.20942281	26.57455359	27.39346096	27.02749499	27.05221691	26.65083752	27.26048444	27.32350638	26.55146993	26.55001907	26.68920853	26.32080792	26.32592201	26.37310914
P30902	ATP7_YEAST ATP synthase subunit d, mitochondrial OS=Saccharomyces cerevisiae (strain ATCC 204508 / S288c) OX=559292 GN=ATP7 PE=1 SV=2	ATP7	sp|P30902|ATP7_YEAST ATP synthase subunit d, mitochondrial OS=Saccharomyces cerevisiae (strain ATCC 204508 / S288c) OX=559292 GN=ATP7 PE=1 SV=2	ATP7_YEAST ATP synthase subunit d, mitochondrial OS=Saccharomyces cerevisiae (strain ATCC 204508 / S288c) OX=559292 GN=ATP7 PE=1 SV=2	26.15961335	25.91170652	25.64803213	27.82770042	25.60244556	26.91774076	27.7234178	27.1095478	27.08443281	27.61215441	24.60894475	24.87307102	24.85765929	25.08588705	25.12546211	27.66391278	27.35467902	27.87660962	25.41173541	27.54686832	27.59045358	25.35483873	25.37318558	27.28523757	27.05938513	26.84646235	26.65717757
Q12500	AVL9_YEAST Late secretory pathway protein AVL9 OS=Saccharomyces cerevisiae (strain ATCC 204508 / S288c) OX=559292 GN=AVL9 PE=1 SV=1	AVL9	sp|Q12500|AVL9_YEAST Late secretory pathway protein AVL9 OS=Saccharomyces cerevisiae (strain ATCC 204508 / S288c) OX=559292 GN=AVL9 PE=1 SV=1	AVL9_YEAST Late secretory pathway protein AVL9 OS=Saccharomyces cerevisiae (strain ATCC 204508 / S288c) OX=559292 GN=AVL9 PE=1 SV=1	23.74727311	23.88025418	24.03138256	24.47935139	24.27531734	25.10860393	24.20421537	23.87296798	24.42402209	24.00332602	24.21133217	24.47959824	24.8544046	24.58503301	24.27577692	24.12395459	24.07989131	23.94401628	24.79333413	23.65860803	23.86857989	24.26989967	25.15431891	24.02836864	24.4673965	24.46974021	24.62451935
P40471	AYR1_YEAST NADPH-dependent 1-acyldihydroxyacetone phosphate reductase OS=Saccharomyces cerevisiae (strain ATCC 204508 / S288c) OX=559292 GN=AYR1 PE=1 SV=1	AYR1	sp|P40471|AYR1_YEAST NADPH-dependent 1-acyldihydroxyacetone phosphate reductase OS=Saccharomyces cerevisiae (strain ATCC 204508 / S288c) OX=559292 GN=AYR1 PE=1 SV=1	AYR1_YEAST NADPH-dependent 1-acyldihydroxyacetone phosphate reductase OS=Saccharomyces cerevisiae (strain ATCC 204508 / S288c) OX=559292 GN=AYR1 PE=1 SV=1	24.42569776	23.63245384	23.14161256	23.83425307	23.72303576	22.32818868	23.64441281	24.2655927	23.17826936	23.81511061	23.9556547	22.64703893	23.25338011	23.50206808	23.00696942	22.56660559	22.88061697	23.1527481	22.96100086	24.52348984	24.80843197	22.53233397	20.77226851	23.23498379	22.64852362	24.24269915	23.17552214
P38891	BCA1_YEAST Branched-chain-amino-acid aminotransferase, mitochondrial OS=Saccharomyces cerevisiae (strain ATCC 204508 / S288c) OX=559292 GN=BAT1 PE=1 SV=1	BAT1	sp|P38891|BCA1_YEAST Branched-chain-amino-acid aminotransferase, mitochondrial OS=Saccharomyces cerevisiae (strain ATCC 204508 / S288c) OX=559292 GN=BAT1 PE=1 SV=1	BCA1_YEAST Branched-chain-amino-acid aminotransferase, mitochondrial OS=Saccharomyces cerevisiae (strain ATCC 204508 / S288c) OX=559292 GN=BAT1 PE=1 SV=1	28.98518273	29.05662842	28.97733768	28.90356578	28.63476869	28.46642844	28.43808282	28.79216643	28.14013539	28.50194693	29.65770159	29.26000877	29.23791387	29.42852299	29.35402689	28.78399297	28.82572654	28.99492256	28.42086195	29.54982816	29.29910006	28.71692282	28.37155114	28.76645218	28.60980473	28.67772929	28.47948706
P47176	BCA2_YEAST Branched-chain-amino-acid aminotransferase, cytosolic OS=Saccharomyces cerevisiae (strain ATCC 204508 / S288c) OX=559292 GN=BAT2 PE=1 SV=1	BAT2	sp|P47176|BCA2_YEAST Branched-chain-amino-acid aminotransferase, cytosolic OS=Saccharomyces cerevisiae (strain ATCC 204508 / S288c) OX=559292 GN=BAT2 PE=1 SV=1	BCA2_YEAST Branched-chain-amino-acid aminotransferase, cytosolic OS=Saccharomyces cerevisiae (strain ATCC 204508 / S288c) OX=559292 GN=BAT2 PE=1 SV=1	26.18591004	26.14516777	25.7549745	26.40915349	25.82359165	25.7861687	26.10352125	25.88646703	25.56073855	26.24077771	27.28203338	27.05932938	27.35284007	27.28869778	26.96373599	25.99497827	26.11265385	26.40977263	26.72621676	26.4614263	26.50193284	25.66397554	26.15688064	26.25742421	26.24784024	25.96349828	25.39683934
P47068	BBC1_YEAST Myosin tail region-interacting protein MTI1 OS=Saccharomyces cerevisiae (strain ATCC 204508 / S288c) OX=559292 GN=BBC1 PE=1 SV=2	BBC1	sp|P47068|BBC1_YEAST Myosin tail region-interacting protein MTI1 OS=Saccharomyces cerevisiae (strain ATCC 204508 / S288c) OX=559292 GN=BBC1 PE=1 SV=2	BBC1_YEAST Myosin tail region-interacting protein MTI1 OS=Saccharomyces cerevisiae (strain ATCC 204508 / S288c) OX=559292 GN=BBC1 PE=1 SV=2	23.81750629	24.31939401	24.54621525	24.38735439	24.72076247	23.47881983	23.71296141	23.56129229	23.31171023	23.76335902	23.59660086	23.40682235	24.47511213	23.39773303	23.27953376	24.35354115	24.36759337	24.56068479	24.21897949	21.89613886	23.34009954	24.67589654	24.85227711	24.23450609	23.79054475	23.39545247	23.6628072
Q06338	BCP1_YEAST Protein BCP1 OS=Saccharomyces cerevisiae (strain ATCC 204508 / S288c) OX=559292 GN=BCP1 PE=1 SV=1	BCP1	sp|Q06338|BCP1_YEAST Protein BCP1 OS=Saccharomyces cerevisiae (strain ATCC 204508 / S288c) OX=559292 GN=BCP1 PE=1 SV=1	BCP1_YEAST Protein BCP1 OS=Saccharomyces cerevisiae (strain ATCC 204508 / S288c) OX=559292 GN=BCP1 PE=1 SV=1	25.93219344	26.08550316	26.36621233	24.8902247	25.65185126	26.70313781	25.60339781	26.28011503	26.31144047	25.93797779	26.19364031	26.43680793	25.64904018	26.12462522	27.04096388	27.56962026	26.6504295	26.44577774	26.5026335	25.82750024	25.40683181	25.97973228	26.10211309	26.23120296	25.15253716	26.02928037	26.68293577
P07278	KAPR_YEAST cAMP-dependent protein kinase regulatory subunit OS=Saccharomyces cerevisiae (strain ATCC 204508 / S288c) OX=559292 GN=BCY1 PE=1 SV=4	BCY1	sp|P07278|KAPR_YEAST cAMP-dependent protein kinase regulatory subunit OS=Saccharomyces cerevisiae (strain ATCC 204508 / S288c) OX=559292 GN=BCY1 PE=1 SV=4	KAPR_YEAST cAMP-dependent protein kinase regulatory subunit OS=Saccharomyces cerevisiae (strain ATCC 204508 / S288c) OX=559292 GN=BCY1 PE=1 SV=4	26.57527365	26.51546267	26.42108082	26.21111414	26.35002054	25.47707079	25.54013357	26.02905703	25.41725107	25.7766573	26.06167339	25.77502481	26.51906241	26.16957341	25.70666167	25.92305956	25.5323269	26.20408544	25.82974898	26.01093824	25.63788168	26.29206851	26.11749062	25.91239964	25.30289618	25.85440239	25.03668702
P39960	BEM2_YEAST GTPase-activating protein BEM2/IPL2 OS=Saccharomyces cerevisiae (strain ATCC 204508 / S288c) OX=559292 GN=BEM2 PE=1 SV=1	BEM2	sp|P39960|BEM2_YEAST GTPase-activating protein BEM2/IPL2 OS=Saccharomyces cerevisiae (strain ATCC 204508 / S288c) OX=559292 GN=BEM2 PE=1 SV=1	BEM2_YEAST GTPase-activating protein BEM2/IPL2 OS=Saccharomyces cerevisiae (strain ATCC 204508 / S288c) OX=559292 GN=BEM2 PE=1 SV=1	21.56794007	20.94709159	21.6103893	21.75369982	20.78364176	19.51942054	21.41378875	21.42793616	21.10009116	21.75951801	21.62618479	20.8416191	21.26445956	21.63284453	20.69027437	19.06125495	19.95711613	19.52554043	20.74131838	22.26794547	22.01697428	20.28820614	20.57785365	21.76220998	21.42376705	21.02191464	21.31895805
P39011	BEM4_YEAST Bud emergence protein 4 OS=Saccharomyces cerevisiae (strain ATCC 204508 / S288c) OX=559292 GN=BEM4 PE=1 SV=1	BEM4	sp|P39011|BEM4_YEAST Bud emergence protein 4 OS=Saccharomyces cerevisiae (strain ATCC 204508 / S288c) OX=559292 GN=BEM4 PE=1 SV=1	BEM4_YEAST Bud emergence protein 4 OS=Saccharomyces cerevisiae (strain ATCC 204508 / S288c) OX=559292 GN=BEM4 PE=1 SV=1	25.36209941	25.34571837	24.96341484	25.14701317	24.93939344	24.54256282	24.88989951	24.67489154	24.53559644	25.17017105	25.82066054	25.60164675	25.32012543	25.96941656	25.73546365	24.94123053	25.22966917	25.34457237	25.34590003	25.72289287	25.53183483	25.15205441	24.68543069	25.06466545	25.09339993	25.16164157	24.78204538
P36149	BET3_YEAST Trafficking protein particle complex subunit BET3 OS=Saccharomyces cerevisiae (strain ATCC 204508 / S288c) OX=559292 GN=BET3 PE=1 SV=1	BET3	sp|P36149|BET3_YEAST Trafficking protein particle complex subunit BET3 OS=Saccharomyces cerevisiae (strain ATCC 204508 / S288c) OX=559292 GN=BET3 PE=1 SV=1	BET3_YEAST Trafficking protein particle complex subunit BET3 OS=Saccharomyces cerevisiae (strain ATCC 204508 / S288c) OX=559292 GN=BET3 PE=1 SV=1	24.01478435	23.92938581	23.95661324	24.92531087	24.37631469	25.04135913	25.28492095	24.66528256	25.16000139	25.14608651	25.42534011	25.40272254	24.83041061	25.54177798	25.40251288	25.20551097	25.67366548	25.14828971	25.48878635	25.12518071	25.25097109	24.0020288	24.24470075	24.83775274	25.30254063	25.26303431	25.00266717
Q00618	PGTA_YEAST Geranylgeranyl transferase type-2 subunit alpha OS=Saccharomyces cerevisiae (strain ATCC 204508 / S288c) OX=559292 GN=BET4 PE=1 SV=3	BET4	sp|Q00618|PGTA_YEAST Geranylgeranyl transferase type-2 subunit alpha OS=Saccharomyces cerevisiae (strain ATCC 204508 / S288c) OX=559292 GN=BET4 PE=1 SV=3	PGTA_YEAST Geranylgeranyl transferase type-2 subunit alpha OS=Saccharomyces cerevisiae (strain ATCC 204508 / S288c) OX=559292 GN=BET4 PE=1 SV=3	23.0634419	23.11196732	23.13836905	22.91033389	22.7156538	21.92114723	22.89863731	21.54300737	22.09694258	22.36057841	22.5666011	21.76460257	22.49174251	21.73511461	22.31627375	21.46408302	22.35110305	21.75096842	21.46139536	23.31507822	23.17123042	22.32210952	21.93789786	21.83674335	21.72843582	21.21765061	21.66762275
P38934	BFR1_YEAST Nuclear segregation protein BFR1 OS=Saccharomyces cerevisiae (strain ATCC 204508 / S288c) OX=559292 GN=BFR1 PE=1 SV=1	BFR1	sp|P38934|BFR1_YEAST Nuclear segregation protein BFR1 OS=Saccharomyces cerevisiae (strain ATCC 204508 / S288c) OX=559292 GN=BFR1 PE=1 SV=1	BFR1_YEAST Nuclear segregation protein BFR1 OS=Saccharomyces cerevisiae (strain ATCC 204508 / S288c) OX=559292 GN=BFR1 PE=1 SV=1	27.00344856	26.98750698	26.90618178	25.82730575	26.41142111	25.56014587	25.9339662	26.27648132	25.98929288	25.79033776	24.87143553	25.13092364	25.09292787	24.99361691	25.55196799	25.17637135	25.27281602	25.05594862	25.17292489	26.05903237	25.60423717	26.80971629	26.35805983	25.86764867	25.71061122	25.90388089	25.40333217
Q06631	BFR2_YEAST Protein BFR2 OS=Saccharomyces cerevisiae (strain ATCC 204508 / S288c) OX=559292 GN=BFR2 PE=1 SV=1	BFR2	sp|Q06631|BFR2_YEAST Protein BFR2 OS=Saccharomyces cerevisiae (strain ATCC 204508 / S288c) OX=559292 GN=BFR2 PE=1 SV=1	BFR2_YEAST Protein BFR2 OS=Saccharomyces cerevisiae (strain ATCC 204508 / S288c) OX=559292 GN=BFR2 PE=1 SV=1	24.76632851	25.24846045	25.54552414	25.39924209	25.22222659	26.15592814	25.4965724	25.98479283	26.37404117	25.56012289	24.82738298	25.38650964	25.08726128	25.16275389	25.27125095	26.25116396	26.07884696	25.67068898	25.64014873	24.80281675	24.95749154	26.0161762	25.89852386	25.23440528	25.47213773	25.56590479	26.40934299
P15703	BGL2_YEAST Glucan 1,3-beta-glucosidase OS=Saccharomyces cerevisiae (strain ATCC 204508 / S288c) OX=559292 GN=BGL2 PE=1 SV=1	BGL2	sp|P15703|BGL2_YEAST Glucan 1,3-beta-glucosidase OS=Saccharomyces cerevisiae (strain ATCC 204508 / S288c) OX=559292 GN=BGL2 PE=1 SV=1	BGL2_YEAST Glucan 1,3-beta-glucosidase OS=Saccharomyces cerevisiae (strain ATCC 204508 / S288c) OX=559292 GN=BGL2 PE=1 SV=1	28.60928145	28.92998814	28.76232841	29.02278925	28.77699663	30.36282128	29.08631053	28.92382442	29.51840435	29.66077315	29.09316887	29.83531963	29.8474485	29.82883967	29.61880725	29.86399782	29.73860185	28.9684061	30.17594961	29.27171062	28.7061169	29.20032787	30.06724864	29.46762805	30.05146848	29.08694023	29.44972169
P43583	BLM10_YEAST Proteasome activator BLM10 OS=Saccharomyces cerevisiae (strain ATCC 204508 / S288c) OX=559292 GN=BLM10 PE=1 SV=2	BLM10	sp|P43583|BLM10_YEAST Proteasome activator BLM10 OS=Saccharomyces cerevisiae (strain ATCC 204508 / S288c) OX=559292 GN=BLM10 PE=1 SV=2	BLM10_YEAST Proteasome activator BLM10 OS=Saccharomyces cerevisiae (strain ATCC 204508 / S288c) OX=559292 GN=BLM10 PE=1 SV=2	20.88046298	21.15379874	21.13973585	20.74331957	20.85138347	20.90637063	21.26532014	20.09653444	21.04377218	20.74221435	20.16083752	19.82058546	19.75210074	20.06635087	20.20436207	19.98256945	19.33904038	19.94630048	20.0487831	21.05447569	20.78271204	21.11143119	20.38234723	20.63983312	20.96645521	20.73063442	20.70774191
P29311	BMH1_YEAST Protein BMH1 OS=Saccharomyces cerevisiae (strain ATCC 204508 / S288c) OX=559292 GN=BMH1 PE=1 SV=4	BMH1	sp|P29311|BMH1_YEAST Protein BMH1 OS=Saccharomyces cerevisiae (strain ATCC 204508 / S288c) OX=559292 GN=BMH1 PE=1 SV=4	BMH1_YEAST Protein BMH1 OS=Saccharomyces cerevisiae (strain ATCC 204508 / S288c) OX=559292 GN=BMH1 PE=1 SV=4	29.67919076	29.065161	29.69425723	29.31074683	29.0152059	29.79305325	29.41236819	29.23525474	29.40665253	29.05815807	29.67145181	29.75578048	29.86645225	29.97111925	29.80040184	29.53272528	29.41988115	29.26145591	29.77459751	28.90093007	28.91034921	29.1603947	29.77430346	28.87753143	29.07363479	29.40182973	29.44118604
P34730	BMH2_YEAST Protein BMH2 OS=Saccharomyces cerevisiae (strain ATCC 204508 / S288c) OX=559292 GN=BMH2 PE=1 SV=3	BMH2	sp|P34730|BMH2_YEAST Protein BMH2 OS=Saccharomyces cerevisiae (strain ATCC 204508 / S288c) OX=559292 GN=BMH2 PE=1 SV=3	BMH2_YEAST Protein BMH2 OS=Saccharomyces cerevisiae (strain ATCC 204508 / S288c) OX=559292 GN=BMH2 PE=1 SV=3	28.2953285	27.69259119	28.15674115	27.97468663	27.86658873	28.22921432	27.98678473	27.8023756	27.83357836	27.48250717	27.25942546	27.30950395	27.54877787	27.52514616	27.53569976	26.91705624	26.65459849	26.86451445	27.34931069	27.56562651	27.80117047	28.02547612	28.23193185	27.50710173	27.50243948	27.76600353	27.83911076
P47096	3HAO_YEAST 3-hydroxyanthranilate 3,4-dioxygenase OS=Saccharomyces cerevisiae (strain ATCC 204508 / S288c) OX=559292 GN=BNA1 PE=1 SV=1	BNA1	sp|P47096|3HAO_YEAST 3-hydroxyanthranilate 3,4-dioxygenase OS=Saccharomyces cerevisiae (strain ATCC 204508 / S288c) OX=559292 GN=BNA1 PE=1 SV=1	3HAO_YEAST 3-hydroxyanthranilate 3,4-dioxygenase OS=Saccharomyces cerevisiae (strain ATCC 204508 / S288c) OX=559292 GN=BNA1 PE=1 SV=1	25.54446429	25.24485032	25.49391131	25.24708721	25.15537455	25.23140909	25.6932877	25.69943786	26.24754435	26.13556964	26.84593142	26.81913259	26.05514073	26.59375332	26.64351787	23.4679552	24.4074848	24.28320297	24.14958702	25.93787033	25.84083301	25.50289857	25.21724849	26.127818	26.14518185	25.97053599	25.65947348
P47039	BNA3_YEAST Probable kynurenine--oxoglutarate transaminase BNA3 OS=Saccharomyces cerevisiae (strain ATCC 204508 / S288c) OX=559292 GN=BNA3 PE=1 SV=1	BNA3	sp|P47039|BNA3_YEAST Probable kynurenine--oxoglutarate transaminase BNA3 OS=Saccharomyces cerevisiae (strain ATCC 204508 / S288c) OX=559292 GN=BNA3 PE=1 SV=1	BNA3_YEAST Probable kynurenine--oxoglutarate transaminase BNA3 OS=Saccharomyces cerevisiae (strain ATCC 204508 / S288c) OX=559292 GN=BNA3 PE=1 SV=1	20.29950827	20.17773094	17.79735899	21.50578657	20.48048343	21.4426439	21.20356009	20.59084951	21.14337506	20.9753517	21.26698373	21.04993053	21.1891531	21.86006527	21.72780785	21.32904654	22.29628207	22.0526027	21.37714012	20.58594044	21.30221855	19.60151625	20.83862502	21.1490157	21.51748975	21.52100155	21.30116161
Q05979	KYNU_YEAST Kynureninase OS=Saccharomyces cerevisiae (strain ATCC 204508 / S288c) OX=559292 GN=BNA5 PE=1 SV=1	BNA5	sp|Q05979|KYNU_YEAST Kynureninase OS=Saccharomyces cerevisiae (strain ATCC 204508 / S288c) OX=559292 GN=BNA5 PE=1 SV=1	KYNU_YEAST Kynureninase OS=Saccharomyces cerevisiae (strain ATCC 204508 / S288c) OX=559292 GN=BNA5 PE=1 SV=1	24.52595347	24.33782028	23.97508706	23.82455037	23.82413286	23.12389316	24.18158443	24.3195635	24.37604847	24.45031818	24.13252461	23.75726975	23.6459019	23.38066903	23.95726702	22.83518689	22.80412414	22.85782152	23.11876555	24.85943058	24.31027972	23.93286505	23.43090701	24.31676171	23.93334716	24.27938225	23.83430503
Q04066	KFA_YEAST Kynurenine formamidase OS=Saccharomyces cerevisiae (strain ATCC 204508 / S288c) OX=559292 GN=BNA7 PE=1 SV=1	BNA7	sp|Q04066|KFA_YEAST Kynurenine formamidase OS=Saccharomyces cerevisiae (strain ATCC 204508 / S288c) OX=559292 GN=BNA7 PE=1 SV=1	KFA_YEAST Kynurenine formamidase OS=Saccharomyces cerevisiae (strain ATCC 204508 / S288c) OX=559292 GN=BNA7 PE=1 SV=1	25.22942072	24.52215623	25.13220825	24.82616426	24.96041223	25.56893616	25.32079085	24.8594397	25.60845663	25.43729721	26.06479503	26.08667963	25.60892501	26.05169842	25.9179299	25.46099185	25.29766977	25.44424353	25.8059484	24.65879187	24.87549279	24.84485819	24.93723829	25.12189634	25.42440418	25.01623884	25.36779657
P53890	BNI5_YEAST Bud neck protein 5 OS=Saccharomyces cerevisiae (strain ATCC 204508 / S288c) OX=559292 GN=BNI5 PE=1 SV=1	BNI5	sp|P53890|BNI5_YEAST Bud neck protein 5 OS=Saccharomyces cerevisiae (strain ATCC 204508 / S288c) OX=559292 GN=BNI5 PE=1 SV=1	BNI5_YEAST Bud neck protein 5 OS=Saccharomyces cerevisiae (strain ATCC 204508 / S288c) OX=559292 GN=BNI5 PE=1 SV=1	24.94063151	24.53919272	24.4204499	24.77790081	25.32920649	25.96563671	25.54055833	25.17813247	25.83670006	25.50325062	24.34572597	24.52821869	24.72957541	24.42328183	24.13014021	24.65414722	25.00674425	24.69873376	25.03210761	23.53372848	23.99171046	24.92948208	25.99323125	25.07482971	25.7880602	25.27775045	25.64775032
P53082	BOL2_YEAST BolA-like protein 2 OS=Saccharomyces cerevisiae (strain ATCC 204508 / S288c) OX=559292 GN=BOL2 PE=1 SV=1	BOL2	sp|P53082|BOL2_YEAST BolA-like protein 2 OS=Saccharomyces cerevisiae (strain ATCC 204508 / S288c) OX=559292 GN=BOL2 PE=1 SV=1	BOL2_YEAST BolA-like protein 2 OS=Saccharomyces cerevisiae (strain ATCC 204508 / S288c) OX=559292 GN=BOL2 PE=1 SV=1	22.27145221	21.62721977	21.65166639	23.43963089	22.52697254	22.84843487	23.75988059	23.150685	23.84324069	23.78144588	22.9113933	22.41727378	22.27503032	23.39462012	22.52748448	21.36186463	23.00742868	22.99619839	22.82923084	23.31055149	23.15419331	21.18941155	21.8829043	22.5406884	23.62838772	24.00999951	23.132948
Q08492	BUD21_YEAST Bud site selection protein 21 OS=Saccharomyces cerevisiae (strain ATCC 204508 / S288c) OX=559292 GN=BUD21 PE=1 SV=1	BUD21	sp|Q08492|BUD21_YEAST Bud site selection protein 21 OS=Saccharomyces cerevisiae (strain ATCC 204508 / S288c) OX=559292 GN=BUD21 PE=1 SV=1	BUD21_YEAST Bud site selection protein 21 OS=Saccharomyces cerevisiae (strain ATCC 204508 / S288c) OX=559292 GN=BUD21 PE=1 SV=1	23.27273494	23.3698514	23.92857138	24.70918589	24.38719846	26.6195345	24.63027165	24.53047071	24.5547221	24.02189025	24.74549969	25.63381511	25.38764247	24.42330448	23.99016783	25.6724225	25.61025104	25.10828089	25.85979301	22.97262084	23.82538189	24.12260142	26.18281982	24.40850566	24.58189186	24.43304234	24.81863078
P47136	BUD4_YEAST Bud site selection protein 4 OS=Saccharomyces cerevisiae (strain ATCC 204508 / S288c) OX=559292 GN=BUD4 PE=1 SV=2	BUD4	sp|P47136|BUD4_YEAST Bud site selection protein 4 OS=Saccharomyces cerevisiae (strain ATCC 204508 / S288c) OX=559292 GN=BUD4 PE=1 SV=2	BUD4_YEAST Bud site selection protein 4 OS=Saccharomyces cerevisiae (strain ATCC 204508 / S288c) OX=559292 GN=BUD4 PE=1 SV=2	20.81395997	21.15784865	21.55047435	22.36420768	22.55125029	24.14323573	23.0809074	22.58397603	23.02704417	22.17953153	21.7617669	23.1323203	21.91037517	21.76105005	21.73818401	23.67917671	23.19380493	22.71570873	23.58122048	21.27516679	21.34637512	21.89475175	23.11588987	22.83257125	23.08507663	22.96207747	23.78856418
P40096	NCB1_YEAST Negative cofactor 2 complex subunit alpha OS=Saccharomyces cerevisiae (strain ATCC 204508 / S288c) OX=559292 GN=BUR6 PE=1 SV=1	BUR6	sp|P40096|NCB1_YEAST Negative cofactor 2 complex subunit alpha OS=Saccharomyces cerevisiae (strain ATCC 204508 / S288c) OX=559292 GN=BUR6 PE=1 SV=1	NCB1_YEAST Negative cofactor 2 complex subunit alpha OS=Saccharomyces cerevisiae (strain ATCC 204508 / S288c) OX=559292 GN=BUR6 PE=1 SV=1	24.89063734	24.9157297	25.22123116	25.19996328	25.02526204	27.28864256	25.72272226	25.41892643	25.7677059	25.51665062	25.75799624	26.41370553	25.19905503	25.62171287	25.67686553	26.24642121	25.58629665	25.2472301	26.13019352	25.01978106	25.29252977	25.36236085	25.83324499	25.62527384	25.19873059	25.54467309	26.07953723
Q04430	PANK_YEAST Pantothenate kinase CAB1 OS=Saccharomyces cerevisiae (strain ATCC 204508 / S288c) OX=559292 GN=CAB1 PE=1 SV=1	CAB1	sp|Q04430|PANK_YEAST Pantothenate kinase CAB1 OS=Saccharomyces cerevisiae (strain ATCC 204508 / S288c) OX=559292 GN=CAB1 PE=1 SV=1	PANK_YEAST Pantothenate kinase CAB1 OS=Saccharomyces cerevisiae (strain ATCC 204508 / S288c) OX=559292 GN=CAB1 PE=1 SV=1	22.27352759	21.60634568	22.546755	22.95967743	22.26417358	24.22269392	23.03383656	22.43110123	22.27103976	22.82564293	23.250638	24.66751213	23.56232709	23.14591946	23.4584656	24.46636419	23.92855117	23.23464981	24.01611418	23.08118301	23.09303437	22.68241745	24.17116213	22.54378463	22.44530446	22.76606238	23.28882369
P36076	CAB3_YEAST Coenzyme A biosynthesis protein 3 OS=Saccharomyces cerevisiae (strain ATCC 204508 / S288c) OX=559292 GN=CAB3 PE=1 SV=1	CAB3	sp|P36076|CAB3_YEAST Coenzyme A biosynthesis protein 3 OS=Saccharomyces cerevisiae (strain ATCC 204508 / S288c) OX=559292 GN=CAB3 PE=1 SV=1	CAB3_YEAST Coenzyme A biosynthesis protein 3 OS=Saccharomyces cerevisiae (strain ATCC 204508 / S288c) OX=559292 GN=CAB3 PE=1 SV=1	25.85958116	25.26986651	25.60925271	26.23639762	26.31530915	26.08395643	26.52129024	25.822049	26.03580102	26.47740798	26.73728621	26.57581728	26.78985451	27.16291531	26.71799756	26.78585905	27.69471089	27.285458	27.11924288	26.10977265	26.41907769	25.6067088	26.18400348	26.13419554	26.78665554	26.59079823	25.82277011
P53332	COAD_YEAST Phosphopantetheine adenylyltransferase OS=Saccharomyces cerevisiae (strain ATCC 204508 / S288c) OX=559292 GN=CAB4 PE=1 SV=1	CAB4	sp|P53332|COAD_YEAST Phosphopantetheine adenylyltransferase OS=Saccharomyces cerevisiae (strain ATCC 204508 / S288c) OX=559292 GN=CAB4 PE=1 SV=1	COAD_YEAST Phosphopantetheine adenylyltransferase OS=Saccharomyces cerevisiae (strain ATCC 204508 / S288c) OX=559292 GN=CAB4 PE=1 SV=1	23.92090483	24.31691117	24.47121456	24.88226199	24.22179906	24.1829632	23.79649257	24.06681976	24.6285718	24.45558781	24.98262413	24.98423793	24.9097379	24.73206468	25.04358992	24.40622316	24.39916996	24.22111848	24.79103999	24.29180689	24.98186925	24.7103917	24.34284797	24.09264194	24.32626636	24.07068468	24.5284184
P43569	CAF16_YEAST CCR4-associated factor 16 OS=Saccharomyces cerevisiae (strain ATCC 204508 / S288c) OX=559292 GN=CAF16 PE=1 SV=1	CAF16	sp|P43569|CAF16_YEAST CCR4-associated factor 16 OS=Saccharomyces cerevisiae (strain ATCC 204508 / S288c) OX=559292 GN=CAF16 PE=1 SV=1	CAF16_YEAST CCR4-associated factor 16 OS=Saccharomyces cerevisiae (strain ATCC 204508 / S288c) OX=559292 GN=CAF16 PE=1 SV=1	22.07561705	22.13022761	22.56967267	22.77118561	22.4437811	22.4662762	22.33908372	21.93526454	22.52006119	22.89692054	23.57362998	23.51418645	23.56898169	23.64153588	23.44128732	22.02095226	23.31816521	23.06393183	23.05980769	22.92023652	23.12040033	22.20324136	22.34497743	22.27114891	22.5807338	22.83530808	22.72700743
P39101	CAJ1_YEAST Protein CAJ1 OS=Saccharomyces cerevisiae (strain ATCC 204508 / S288c) OX=559292 GN=CAJ1 PE=1 SV=1	CAJ1	sp|P39101|CAJ1_YEAST Protein CAJ1 OS=Saccharomyces cerevisiae (strain ATCC 204508 / S288c) OX=559292 GN=CAJ1 PE=1 SV=1	CAJ1_YEAST Protein CAJ1 OS=Saccharomyces cerevisiae (strain ATCC 204508 / S288c) OX=559292 GN=CAJ1 PE=1 SV=1	26.9893061	26.56232363	26.53257879	26.28546629	26.54648344	26.5743604	26.70818101	27.05305737	27.17627106	26.87061062	25.61246536	25.88613152	25.6089209	25.53093408	26.24604465	25.97144784	26.42887915	26.16141166	25.82066845	25.93289993	26.27383079	26.75439416	26.50181202	26.79551969	26.1564647	26.47657826	26.74012341
P29547	EF1G1_YEAST Elongation factor 1-gamma 1 OS=Saccharomyces cerevisiae (strain ATCC 204508 / S288c) OX=559292 GN=CAM1 PE=1 SV=2	CAM1	sp|P29547|EF1G1_YEAST Elongation factor 1-gamma 1 OS=Saccharomyces cerevisiae (strain ATCC 204508 / S288c) OX=559292 GN=CAM1 PE=1 SV=2	EF1G1_YEAST Elongation factor 1-gamma 1 OS=Saccharomyces cerevisiae (strain ATCC 204508 / S288c) OX=559292 GN=CAM1 PE=1 SV=2	28.18396465	28.22589623	28.33320294	27.82343472	27.98682346	27.5047264	27.11075808	27.7342432	27.35839235	27.13437104	27.81014522	27.79601376	28.32592954	28.02718066	28.09232556	27.42554264	27.28034203	27.66637927	28.32223756	27.91745114	28.02722504	28.55884427	28.10928086	27.61409451	27.21378387	27.73948715	27.67753048
P28495	CAPZA_YEAST F-actin-capping protein subunit alpha OS=Saccharomyces cerevisiae (strain ATCC 204508 / S288c) OX=559292 GN=CAP1 PE=1 SV=1	CAP1	sp|P28495|CAPZA_YEAST F-actin-capping protein subunit alpha OS=Saccharomyces cerevisiae (strain ATCC 204508 / S288c) OX=559292 GN=CAP1 PE=1 SV=1	CAPZA_YEAST F-actin-capping protein subunit alpha OS=Saccharomyces cerevisiae (strain ATCC 204508 / S288c) OX=559292 GN=CAP1 PE=1 SV=1	27.27536211	26.94688682	26.92628604	26.89892044	27.30579452	26.80902882	27.05645223	27.46730169	27.20712224	27.38486448	27.67246061	27.72605571	27.74841033	27.7182639	27.7575467	27.36782854	27.64608906	27.70950983	27.78704093	27.26717649	26.93943166	26.77253309	26.82458064	27.44493423	27.25075104	27.20738537	27.10866525
P13517	CAPZB_YEAST F-actin-capping protein subunit beta OS=Saccharomyces cerevisiae (strain ATCC 204508 / S288c) OX=559292 GN=CAP2 PE=1 SV=3	CAP2	sp|P13517|CAPZB_YEAST F-actin-capping protein subunit beta OS=Saccharomyces cerevisiae (strain ATCC 204508 / S288c) OX=559292 GN=CAP2 PE=1 SV=3	CAPZB_YEAST F-actin-capping protein subunit beta OS=Saccharomyces cerevisiae (strain ATCC 204508 / S288c) OX=559292 GN=CAP2 PE=1 SV=3	27.01254069	27.42314691	27.43680635	26.82190472	27.59782061	27.69459426	27.44998608	27.86905258	28.55543336	28.17801456	27.51657288	26.34421765	27.33041957	27.18926493	26.68220166	27.81480185	27.53611239	27.62698794	27.08951234	27.27056594	26.91708455	27.34289254	27.54491574	27.47917818	26.72637206	27.71907532	27.88247709
P00812	ARGI_YEAST Arginase OS=Saccharomyces cerevisiae (strain ATCC 204508 / S288c) OX=559292 GN=CAR1 PE=1 SV=1	CAR1	sp|P00812|ARGI_YEAST Arginase OS=Saccharomyces cerevisiae (strain ATCC 204508 / S288c) OX=559292 GN=CAR1 PE=1 SV=1	ARGI_YEAST Arginase OS=Saccharomyces cerevisiae (strain ATCC 204508 / S288c) OX=559292 GN=CAR1 PE=1 SV=1	26.12359158	26.33498157	25.94897538	27.38619668	26.25459044	26.37515975	26.69672948	26.85341065	26.44847928	26.57979157	26.6752326	26.25684089	26.5632079	26.3826309	26.41814664	25.39137263	25.34562776	25.39406509	25.53576945	27.04743725	27.74552232	26.17869441	26.21143232	27.0022457	27.07335527	26.73723193	26.54617947
P07991	OAT_YEAST Ornithine aminotransferase OS=Saccharomyces cerevisiae (strain ATCC 204508 / S288c) OX=559292 GN=CAR2 PE=1 SV=2	CAR2	sp|P07991|OAT_YEAST Ornithine aminotransferase OS=Saccharomyces cerevisiae (strain ATCC 204508 / S288c) OX=559292 GN=CAR2 PE=1 SV=2	OAT_YEAST Ornithine aminotransferase OS=Saccharomyces cerevisiae (strain ATCC 204508 / S288c) OX=559292 GN=CAR2 PE=1 SV=2	28.53884211	28.56685411	28.63363822	28.80075724	28.31007445	27.93274181	27.54657758	28.0906221	27.93872128	27.38772101	28.13070528	27.92416262	28.27141987	27.90508116	27.92873737	26.10864479	26.19968242	26.24052105	27.27090396	28.74426725	29.25730514	28.27694856	28.57165585	28.11192351	27.7275662	28.30196634	28.28577886
Q08920	NCBP2_YEAST Nuclear cap-binding protein subunit 2 OS=Saccharomyces cerevisiae (strain ATCC 204508 / S288c) OX=559292 GN=CBC2 PE=1 SV=1	CBC2	sp|Q08920|NCBP2_YEAST Nuclear cap-binding protein subunit 2 OS=Saccharomyces cerevisiae (strain ATCC 204508 / S288c) OX=559292 GN=CBC2 PE=1 SV=1	NCBP2_YEAST Nuclear cap-binding protein subunit 2 OS=Saccharomyces cerevisiae (strain ATCC 204508 / S288c) OX=559292 GN=CBC2 PE=1 SV=1	25.534088	24.74087612	25.24731535	26.77119446	25.777208	27.18336239	27.49994127	27.18262079	27.12476468	27.37479647	26.95631658	26.95549969	26.49171709	26.76333831	26.69024849	27.8292618	28.3210563	27.7694203	27.28642656	25.98501742	26.52983223	25.3215318	25.92812543	27.15694665	27.97785504	27.19789561	27.01348804
P17106	CBF1_YEAST Centromere-binding protein 1 OS=Saccharomyces cerevisiae (strain ATCC 204508 / S288c) OX=559292 GN=CBF1 PE=1 SV=2	CBF1	sp|P17106|CBF1_YEAST Centromere-binding protein 1 OS=Saccharomyces cerevisiae (strain ATCC 204508 / S288c) OX=559292 GN=CBF1 PE=1 SV=2	CBF1_YEAST Centromere-binding protein 1 OS=Saccharomyces cerevisiae (strain ATCC 204508 / S288c) OX=559292 GN=CBF1 PE=1 SV=2	25.8234408	25.4785966	25.65797231	25.37674894	25.43164771	25.85185206	25.77673218	26.24054018	26.47658073	26.14699703	25.15223686	25.29105471	24.53914538	25.21452948	25.66228555	25.32815358	25.13525487	25.07569409	25.14206428	25.07577547	24.99469213	25.9813804	25.47637457	25.93686985	25.80047295	25.86226083	25.95032409
P33322	CBF5_YEAST H/ACA ribonucleoprotein complex subunit CBF5 OS=Saccharomyces cerevisiae (strain ATCC 204508 / S288c) OX=559292 GN=CBF5 PE=1 SV=1	CBF5	sp|P33322|CBF5_YEAST H/ACA ribonucleoprotein complex subunit CBF5 OS=Saccharomyces cerevisiae (strain ATCC 204508 / S288c) OX=559292 GN=CBF5 PE=1 SV=1	CBF5_YEAST H/ACA ribonucleoprotein complex subunit CBF5 OS=Saccharomyces cerevisiae (strain ATCC 204508 / S288c) OX=559292 GN=CBF5 PE=1 SV=1	23.78843058	24.01432246	24.12777828	22.53498821	24.15951966	21.73741514	21.94240888	22.19263376	21.97498671	22.04847517	23.04475283	22.54746867	22.58933705	22.40284553	22.79649574	23.16629221	23.00069636	22.18122525	22.69375033	22.42075064	22.92906773	24.41515176	24.51773877	21.6259219	22.45207183	21.51361743	22.45567445
P21560	CBP3_YEAST Protein CBP3, mitochondrial OS=Saccharomyces cerevisiae (strain ATCC 204508 / S288c) OX=559292 GN=CBP3 PE=1 SV=1	CBP3	sp|P21560|CBP3_YEAST Protein CBP3, mitochondrial OS=Saccharomyces cerevisiae (strain ATCC 204508 / S288c) OX=559292 GN=CBP3 PE=1 SV=1	CBP3_YEAST Protein CBP3, mitochondrial OS=Saccharomyces cerevisiae (strain ATCC 204508 / S288c) OX=559292 GN=CBP3 PE=1 SV=1	20.70032936	19.71248424	19.64871698	19.63138656	18.87104575	17.87094934	19.03151371	18.72300611	18.64830896	19.34646797	20.78746149	19.62620186	19.76068817	20.13639811	19.92324473	18.81738966	18.66580923	19.41914488	18.8860496	20.32045678	19.52588061	19.26558142	18.54738769	19.32784591	19.53950275	18.95008327	18.48958646
P07253	CBP6_YEAST Cytochrome B pre-mRNA-processing protein 6 OS=Saccharomyces cerevisiae (strain ATCC 204508 / S288c) OX=559292 GN=CBP6 PE=1 SV=1	CBP6	sp|P07253|CBP6_YEAST Cytochrome B pre-mRNA-processing protein 6 OS=Saccharomyces cerevisiae (strain ATCC 204508 / S288c) OX=559292 GN=CBP6 PE=1 SV=1	CBP6_YEAST Cytochrome B pre-mRNA-processing protein 6 OS=Saccharomyces cerevisiae (strain ATCC 204508 / S288c) OX=559292 GN=CBP6 PE=1 SV=1	24.44900385	25.15298137	24.60162886	24.47949657	24.85152268	24.13421899	25.65633807	24.51062599	24.83699032	24.94489625	24.77383783	24.70076542	24.67813495	24.47320535	24.86185238	24.76390009	24.47594923	24.82052371	24.96600735	25.057585	24.57345615	23.97637107	22.74960035	25.01749879	24.8983483	24.5428268	24.84964506
P38626	NCB5R_YEAST NADH-cytochrome b5 reductase 1 OS=Saccharomyces cerevisiae (strain ATCC 204508 / S288c) OX=559292 GN=CBR1 PE=1 SV=2	CBR1	sp|P38626|NCB5R_YEAST NADH-cytochrome b5 reductase 1 OS=Saccharomyces cerevisiae (strain ATCC 204508 / S288c) OX=559292 GN=CBR1 PE=1 SV=2	NCB5R_YEAST NADH-cytochrome b5 reductase 1 OS=Saccharomyces cerevisiae (strain ATCC 204508 / S288c) OX=559292 GN=CBR1 PE=1 SV=2	25.42364237	25.6027044	25.20948823	25.94636656	25.19899778	25.18907995	24.7043313	24.64872677	25.52381425	24.7006733	26.36685825	26.02070439	26.07562886	25.9160183	25.80733622	24.88888894	25.38084014	26.04765776	25.85242296	25.87847346	26.09377971	25.2994883	24.90989488	24.68483021	24.44259793	24.67957936	24.45241389
P21269	CCA1_YEAST CCA tRNA nucleotidyltransferase, mitochondrial OS=Saccharomyces cerevisiae (strain ATCC 204508 / S288c) OX=559292 GN=CCA1 PE=1 SV=1	CCA1	sp|P21269|CCA1_YEAST CCA tRNA nucleotidyltransferase, mitochondrial OS=Saccharomyces cerevisiae (strain ATCC 204508 / S288c) OX=559292 GN=CCA1 PE=1 SV=1	CCA1_YEAST CCA tRNA nucleotidyltransferase, mitochondrial OS=Saccharomyces cerevisiae (strain ATCC 204508 / S288c) OX=559292 GN=CCA1 PE=1 SV=1	22.72630778	22.67736196	22.3556994	23.57854629	22.68435228	21.84265955	22.56048549	22.02822205	22.75467367	23.16929679	23.55016698	23.58768798	22.83397375	23.52494748	22.85035513	21.60926346	23.05141263	23.24066827	22.87923085	23.36306966	23.48616737	22.60739072	21.82075472	22.77783396	22.95743569	22.8607642	22.38761413
P00431	CCPR_YEAST Cytochrome c peroxidase, mitochondrial OS=Saccharomyces cerevisiae (strain ATCC 204508 / S288c) OX=559292 GN=CCP1 PE=1 SV=2	CCP1	sp|P00431|CCPR_YEAST Cytochrome c peroxidase, mitochondrial OS=Saccharomyces cerevisiae (strain ATCC 204508 / S288c) OX=559292 GN=CCP1 PE=1 SV=2	CCPR_YEAST Cytochrome c peroxidase, mitochondrial OS=Saccharomyces cerevisiae (strain ATCC 204508 / S288c) OX=559292 GN=CCP1 PE=1 SV=2	26.20498028	26.2418137	25.33071548	26.97574634	25.70579931	27.01529531	27.49419954	26.6924671	27.19193336	27.23276907	26.40591415	26.75218307	26.34544751	26.43259132	26.32066688	27.28621477	27.54925731	27.53831235	26.43242641	26.41036535	26.76133385	26.50333792	25.93882756	26.86997739	27.13864178	26.71411913	26.74749102
P40202	CCS1_YEAST Superoxide dismutase 1 copper chaperone OS=Saccharomyces cerevisiae (strain ATCC 204508 / S288c) OX=559292 GN=CCS1 PE=1 SV=1	CCS1	sp|P40202|CCS1_YEAST Superoxide dismutase 1 copper chaperone OS=Saccharomyces cerevisiae (strain ATCC 204508 / S288c) OX=559292 GN=CCS1 PE=1 SV=1	CCS1_YEAST Superoxide dismutase 1 copper chaperone OS=Saccharomyces cerevisiae (strain ATCC 204508 / S288c) OX=559292 GN=CCS1 PE=1 SV=1	26.5653716	26.64405586	26.21293391	26.17277662	26.11609085	25.72540467	26.27547362	26.5350008	26.61907141	26.41914239	26.88149242	26.47459034	26.46348687	26.69944972	27.09239461	26.10790509	26.34748162	26.56050686	26.26996482	27.00670573	26.48923312	26.02157141	25.04358525	26.37755173	25.92595095	26.34185838	25.73601267
P39076	TCPB_YEAST T-complex protein 1 subunit beta OS=Saccharomyces cerevisiae (strain ATCC 204508 / S288c) OX=559292 GN=CCT2 PE=1 SV=1	CCT2	sp|P39076|TCPB_YEAST T-complex protein 1 subunit beta OS=Saccharomyces cerevisiae (strain ATCC 204508 / S288c) OX=559292 GN=CCT2 PE=1 SV=1	TCPB_YEAST T-complex protein 1 subunit beta OS=Saccharomyces cerevisiae (strain ATCC 204508 / S288c) OX=559292 GN=CCT2 PE=1 SV=1	29.91745858	29.72529607	29.7929856	29.85449798	29.75115918	29.59241993	29.80361325	29.8364494	29.62476852	29.66914906	29.94769976	30.00840294	30.06123364	29.74399815	29.54948262	30.2111511	30.2620464	30.23718992	30.09411627	29.80044881	29.88461657	29.80948704	29.6811887	29.66469789	29.86706005	29.77533617	29.666586
P39077	TCPG_YEAST T-complex protein 1 subunit gamma OS=Saccharomyces cerevisiae (strain ATCC 204508 / S288c) OX=559292 GN=CCT3 PE=1 SV=2	CCT3	sp|P39077|TCPG_YEAST T-complex protein 1 subunit gamma OS=Saccharomyces cerevisiae (strain ATCC 204508 / S288c) OX=559292 GN=CCT3 PE=1 SV=2	TCPG_YEAST T-complex protein 1 subunit gamma OS=Saccharomyces cerevisiae (strain ATCC 204508 / S288c) OX=559292 GN=CCT3 PE=1 SV=2	29.46368845	29.55797029	29.5807111	29.88706009	29.63068845	29.37045592	29.44046348	29.34026054	29.29678892	29.16806995	29.78320837	29.87798585	29.91649124	30.06232545	29.72435842	30.27082652	30.33105414	30.31878126	29.81008512	29.64606294	29.6299656	29.50956944	29.43209691	29.41248758	29.53571647	29.5419459	29.38319999
P39078	TCPD_YEAST T-complex protein 1 subunit delta OS=Saccharomyces cerevisiae (strain ATCC 204508 / S288c) OX=559292 GN=CCT4 PE=1 SV=2	CCT4	sp|P39078|TCPD_YEAST T-complex protein 1 subunit delta OS=Saccharomyces cerevisiae (strain ATCC 204508 / S288c) OX=559292 GN=CCT4 PE=1 SV=2	TCPD_YEAST T-complex protein 1 subunit delta OS=Saccharomyces cerevisiae (strain ATCC 204508 / S288c) OX=559292 GN=CCT4 PE=1 SV=2	28.17820352	28.23189498	28.19552136	27.95816959	27.81221308	27.49273306	27.27447967	27.60100553	27.6094861	27.41995854	27.92480918	27.88764401	27.9420234	27.80155278	27.79962906	27.96668634	27.9174236	28.0441245	27.91494079	27.81743735	27.72506189	28.25951461	27.84200001	27.6818624	27.38137877	27.48080718	27.62077836
P40413	TCPE_YEAST T-complex protein 1 subunit epsilon OS=Saccharomyces cerevisiae (strain ATCC 204508 / S288c) OX=559292 GN=CCT5 PE=1 SV=3	CCT5	sp|P40413|TCPE_YEAST T-complex protein 1 subunit epsilon OS=Saccharomyces cerevisiae (strain ATCC 204508 / S288c) OX=559292 GN=CCT5 PE=1 SV=3	TCPE_YEAST T-complex protein 1 subunit epsilon OS=Saccharomyces cerevisiae (strain ATCC 204508 / S288c) OX=559292 GN=CCT5 PE=1 SV=3	26.20553666	26.34975145	26.3691599	26.77721033	26.85318039	26.82037522	27.19443434	26.81385952	26.58943117	26.74997707	26.99268939	26.9083822	27.08182123	27.09355791	26.53016757	27.29769916	27.00612392	27.07365888	27.0090914	26.80294989	27.06961545	26.38515031	26.7008723	27.17519917	27.34314683	27.09607293	26.93725048
P39079	TCPZ_YEAST T-complex protein 1 subunit zeta OS=Saccharomyces cerevisiae (strain ATCC 204508 / S288c) OX=559292 GN=CCT6 PE=1 SV=1	CCT6	sp|P39079|TCPZ_YEAST T-complex protein 1 subunit zeta OS=Saccharomyces cerevisiae (strain ATCC 204508 / S288c) OX=559292 GN=CCT6 PE=1 SV=1	TCPZ_YEAST T-complex protein 1 subunit zeta OS=Saccharomyces cerevisiae (strain ATCC 204508 / S288c) OX=559292 GN=CCT6 PE=1 SV=1	28.28517066	28.35771544	28.47917643	28.83148669	28.54432008	28.30227883	28.17340933	28.10658667	28.04321436	28.13450491	28.61091809	28.57637955	28.61496481	28.52146775	28.1421872	28.70460334	28.66680394	28.71330064	28.72126826	28.43184162	28.85074608	28.48415737	28.50285549	28.3156052	28.55438962	28.26095283	28.38037422
P42943	TCPH_YEAST T-complex protein 1 subunit eta OS=Saccharomyces cerevisiae (strain ATCC 204508 / S288c) OX=559292 GN=CCT7 PE=1 SV=1	CCT7	sp|P42943|TCPH_YEAST T-complex protein 1 subunit eta OS=Saccharomyces cerevisiae (strain ATCC 204508 / S288c) OX=559292 GN=CCT7 PE=1 SV=1	TCPH_YEAST T-complex protein 1 subunit eta OS=Saccharomyces cerevisiae (strain ATCC 204508 / S288c) OX=559292 GN=CCT7 PE=1 SV=1	28.33096909	28.51055952	28.6390178	28.00830227	28.25352749	27.8584058	27.63515151	27.78317341	27.51997931	27.46089896	28.01496241	27.90099909	28.08094674	27.98622209	27.81258444	28.20715962	28.47437934	28.34550335	28.16837037	28.09846421	27.88114213	28.6322503	28.21171739	27.81265549	27.83634583	27.83879477	27.86586241
P47079	TCPQ_YEAST T-complex protein 1 subunit theta OS=Saccharomyces cerevisiae (strain ATCC 204508 / S288c) OX=559292 GN=CCT8 PE=1 SV=1	CCT8	sp|P47079|TCPQ_YEAST T-complex protein 1 subunit theta OS=Saccharomyces cerevisiae (strain ATCC 204508 / S288c) OX=559292 GN=CCT8 PE=1 SV=1	TCPQ_YEAST T-complex protein 1 subunit theta OS=Saccharomyces cerevisiae (strain ATCC 204508 / S288c) OX=559292 GN=CCT8 PE=1 SV=1	28.25175073	28.61051464	28.39424005	28.44362545	28.32817564	28.13295357	27.90977901	28.17340283	27.97161897	28.01663162	28.54738861	28.39894911	28.40512644	28.45376325	28.26059471	28.87748364	28.73820987	28.59920474	28.385825	28.83617725	28.48480259	28.46978757	28.21679775	28.26615774	28.18909121	28.1795888	28.29487107
P25342	CDC10_YEAST Cell division control protein 10 OS=Saccharomyces cerevisiae (strain ATCC 204508 / S288c) OX=559292 GN=CDC10 PE=1 SV=1	CDC10	sp|P25342|CDC10_YEAST Cell division control protein 10 OS=Saccharomyces cerevisiae (strain ATCC 204508 / S288c) OX=559292 GN=CDC10 PE=1 SV=1	CDC10_YEAST Cell division control protein 10 OS=Saccharomyces cerevisiae (strain ATCC 204508 / S288c) OX=559292 GN=CDC10 PE=1 SV=1	25.49772653	25.26040037	25.68508037	25.93052288	26.18177917	25.20072481	26.05403984	26.19998406	25.59724419	25.0370394	24.93663459	24.41624117	25.72802597	25.39495299	25.03168625	25.44828838	25.41345405	25.20600885	25.40155956	25.85683747	25.96574902	24.9114734	25.28217244	24.79023253	24.79341342	26.11307712	25.93103237
P32458	CDC11_YEAST Cell division control protein 11 OS=Saccharomyces cerevisiae (strain ATCC 204508 / S288c) OX=559292 GN=CDC11 PE=1 SV=1	CDC11	sp|P32458|CDC11_YEAST Cell division control protein 11 OS=Saccharomyces cerevisiae (strain ATCC 204508 / S288c) OX=559292 GN=CDC11 PE=1 SV=1	CDC11_YEAST Cell division control protein 11 OS=Saccharomyces cerevisiae (strain ATCC 204508 / S288c) OX=559292 GN=CDC11 PE=1 SV=1	25.05131277	24.81753521	24.52491783	24.45281296	24.79381466	23.5458362	24.08594191	24.19532348	24.12680662	23.77498308	23.96056627	23.96524312	24.67502116	24.00614328	24.22538475	23.70306509	23.7615945	24.00168432	24.13764049	24.23115754	24.41582697	24.30010737	24.59781342	24.22479009	24.08244644	23.8872794	24.26169299
P32468	CDC12_YEAST Cell division control protein 12 OS=Saccharomyces cerevisiae (strain ATCC 204508 / S288c) OX=559292 GN=CDC12 PE=1 SV=1	CDC12	sp|P32468|CDC12_YEAST Cell division control protein 12 OS=Saccharomyces cerevisiae (strain ATCC 204508 / S288c) OX=559292 GN=CDC12 PE=1 SV=1	CDC12_YEAST Cell division control protein 12 OS=Saccharomyces cerevisiae (strain ATCC 204508 / S288c) OX=559292 GN=CDC12 PE=1 SV=1	22.70091025	23.18615457	22.94264296	21.38295064	23.2461207	22.10014471	21.68460972	22.10212618	21.85448834	21.71945076	21.87555256	21.71870518	22.18173406	22.57460844	22.50854518	23.04258235	22.55154014	22.56277214	22.33390351	21.72281181	21.1969595	23.13021313	22.61863194	21.7459411	22.08465852	22.30846477	22.32369658
P00549	KPYK1_YEAST Pyruvate kinase 1 OS=Saccharomyces cerevisiae (strain ATCC 204508 / S288c) OX=559292 GN=CDC19 PE=1 SV=2	CDC19	sp|P00549|KPYK1_YEAST Pyruvate kinase 1 OS=Saccharomyces cerevisiae (strain ATCC 204508 / S288c) OX=559292 GN=CDC19 PE=1 SV=2	KPYK1_YEAST Pyruvate kinase 1 OS=Saccharomyces cerevisiae (strain ATCC 204508 / S288c) OX=559292 GN=CDC19 PE=1 SV=2	34.28859294	33.64532364	33.60129643	32.72600052	33.62929001	32.07065844	31.99141261	32.33981292	31.79436085	31.89530788	32.84366725	32.45266379	32.9094149	32.52039139	32.7448665	32.41057844	32.50904071	32.50713282	32.60886702	32.6528491	33.2221498	33.96735312	33.45697445	32.16232149	31.95643145	32.1303576	32.46143317
P06785	TYSY_YEAST Thymidylate synthase OS=Saccharomyces cerevisiae (strain ATCC 204508 / S288c) OX=559292 GN=CDC21 PE=1 SV=1	CDC21	sp|P06785|TYSY_YEAST Thymidylate synthase OS=Saccharomyces cerevisiae (strain ATCC 204508 / S288c) OX=559292 GN=CDC21 PE=1 SV=1	TYSY_YEAST Thymidylate synthase OS=Saccharomyces cerevisiae (strain ATCC 204508 / S288c) OX=559292 GN=CDC21 PE=1 SV=1	27.98013499	27.96293791	27.68144137	28.0402393	27.68945505	27.20100638	27.60792614	27.93139341	27.73525184	27.72095216	27.63996244	27.62443771	27.56991338	27.46736427	28.00598591	27.39901841	26.91802478	27.31768454	27.51663847	28.23877162	28.54891923	27.62361737	27.15347809	27.83081529	27.44624777	27.66014347	27.58099483
P32457	CDC3_YEAST Cell division control protein 3 OS=Saccharomyces cerevisiae (strain ATCC 204508 / S288c) OX=559292 GN=CDC3 PE=1 SV=3	CDC3	sp|P32457|CDC3_YEAST Cell division control protein 3 OS=Saccharomyces cerevisiae (strain ATCC 204508 / S288c) OX=559292 GN=CDC3 PE=1 SV=3	CDC3_YEAST Cell division control protein 3 OS=Saccharomyces cerevisiae (strain ATCC 204508 / S288c) OX=559292 GN=CDC3 PE=1 SV=3	26.40851093	26.3214926	26.57614405	25.65344235	26.57729643	26.53060508	25.996614	26.24274785	26.58497322	25.84087951	25.42747724	25.51020055	25.71227396	25.69764465	25.48877049	25.8114719	25.68401279	25.56111662	25.72122025	25.12007939	25.49287167	26.73607089	27.14708198	25.51844549	25.86738138	25.73059943	26.46812936
P06704	CDC31_YEAST Cell division control protein 31 OS=Saccharomyces cerevisiae (strain ATCC 204508 / S288c) OX=559292 GN=CDC31 PE=1 SV=2	CDC31	sp|P06704|CDC31_YEAST Cell division control protein 31 OS=Saccharomyces cerevisiae (strain ATCC 204508 / S288c) OX=559292 GN=CDC31 PE=1 SV=2	CDC31_YEAST Cell division control protein 31 OS=Saccharomyces cerevisiae (strain ATCC 204508 / S288c) OX=559292 GN=CDC31 PE=1 SV=2	26.61721895	26.50693582	26.58913174	27.50717448	27.50152268	28.43805449	27.71415247	27.16099793	27.83839083	27.79615318	27.83811541	28.51193999	28.16038555	28.42337721	28.42413425	29.16310243	29.51171071	29.02930632	28.9850481	26.59854259	27.00944809	27.1097923	28.179875	27.47861289	28.10869965	27.57409395	27.56574062
P07260	IF4E_YEAST Eukaryotic translation initiation factor 4E OS=Saccharomyces cerevisiae (strain ATCC 204508 / S288c) OX=559292 GN=CDC33 PE=1 SV=1	CDC33	sp|P07260|IF4E_YEAST Eukaryotic translation initiation factor 4E OS=Saccharomyces cerevisiae (strain ATCC 204508 / S288c) OX=559292 GN=CDC33 PE=1 SV=1	IF4E_YEAST Eukaryotic translation initiation factor 4E OS=Saccharomyces cerevisiae (strain ATCC 204508 / S288c) OX=559292 GN=CDC33 PE=1 SV=1	30.08291174	29.80727539	29.97293708	30.36224413	29.85468374	30.03275403	30.46939011	30.17413974	30.56362727	30.36551698	30.39184173	30.54125719	29.74006951	30.44167446	30.47329114	30.30028689	30.29976332	30.19783534	30.16676122	30.10105561	30.10349462	29.88146262	29.49245825	30.02223998	30.42283469	30.20828179	30.26603205
P14682	UBC3_YEAST Ubiquitin-conjugating enzyme E2-34 kDa OS=Saccharomyces cerevisiae (strain ATCC 204508 / S288c) OX=559292 GN=CDC34 PE=1 SV=1	CDC34	sp|P14682|UBC3_YEAST Ubiquitin-conjugating enzyme E2-34 kDa OS=Saccharomyces cerevisiae (strain ATCC 204508 / S288c) OX=559292 GN=CDC34 PE=1 SV=1	UBC3_YEAST Ubiquitin-conjugating enzyme E2-34 kDa OS=Saccharomyces cerevisiae (strain ATCC 204508 / S288c) OX=559292 GN=CDC34 PE=1 SV=1	26.38841178	26.53339056	26.64403465	27.15507768	27.06329166	27.8229512	27.62335898	27.28444753	27.69078109	27.50331463	27.05995104	27.43100055	27.39028753	27.76874825	27.81907335	27.96592275	27.44387885	27.37025494	27.76312641	26.753163	27.15772892	26.72847748	27.26142275	27.41280048	27.64458087	27.52537312	27.75400592
P06101	CDC37_YEAST Hsp90 co-chaperone Cdc37 OS=Saccharomyces cerevisiae (strain ATCC 204508 / S288c) OX=559292 GN=CDC37 PE=1 SV=2	CDC37	sp|P06101|CDC37_YEAST Hsp90 co-chaperone Cdc37 OS=Saccharomyces cerevisiae (strain ATCC 204508 / S288c) OX=559292 GN=CDC37 PE=1 SV=2	CDC37_YEAST Hsp90 co-chaperone Cdc37 OS=Saccharomyces cerevisiae (strain ATCC 204508 / S288c) OX=559292 GN=CDC37 PE=1 SV=2	27.87168266	27.66961008	27.67021279	27.81200037	27.99135921	28.51910699	28.22288893	27.85246291	28.57917012	28.35167903	27.65366513	28.10256257	28.21991429	27.91413241	27.96559243	28.32415756	28.19608939	28.10861772	28.42986214	26.93967101	27.45566471	27.9991517	28.07667153	28.22628933	28.54708075	27.98958862	28.26107801
P25655	NOT1_YEAST General negative regulator of transcription subunit 1 OS=Saccharomyces cerevisiae (strain ATCC 204508 / S288c) OX=559292 GN=CDC39 PE=1 SV=3	CDC39	sp|P25655|NOT1_YEAST General negative regulator of transcription subunit 1 OS=Saccharomyces cerevisiae (strain ATCC 204508 / S288c) OX=559292 GN=CDC39 PE=1 SV=3	NOT1_YEAST General negative regulator of transcription subunit 1 OS=Saccharomyces cerevisiae (strain ATCC 204508 / S288c) OX=559292 GN=CDC39 PE=1 SV=3	24.32458474	24.53799368	24.92137584	24.54230584	24.23776844	24.45534242	23.44788816	24.0064981	23.72841145	23.38729421	23.40036972	23.78715345	24.09441518	24.07318984	24.05337374	24.06830008	23.57491742	23.2981327	24.19338858	24.59225567	24.68573717	24.36163901	24.57739775	24.41468032	24.07669514	24.09426863	24.0746509
P25694	CDC48_YEAST Cell division control protein 48 OS=Saccharomyces cerevisiae (strain ATCC 204508 / S288c) OX=559292 GN=CDC48 PE=1 SV=3	CDC48	sp|P25694|CDC48_YEAST Cell division control protein 48 OS=Saccharomyces cerevisiae (strain ATCC 204508 / S288c) OX=559292 GN=CDC48 PE=1 SV=3	CDC48_YEAST Cell division control protein 48 OS=Saccharomyces cerevisiae (strain ATCC 204508 / S288c) OX=559292 GN=CDC48 PE=1 SV=3	31.11745811	31.15070499	31.07378137	30.76597589	31.00357417	30.59428781	30.55179836	30.66669279	30.41183534	30.47211552	30.64964856	30.59599714	31.03969506	30.69039106	30.70894494	30.82003064	30.88014271	30.98825421	30.93957816	30.70952738	30.76273329	31.03190312	30.85380702	30.70716173	30.63293068	30.62592053	30.57727935
Q12018	CDC53_YEAST Cell division control protein 53 OS=Saccharomyces cerevisiae (strain ATCC 204508 / S288c) OX=559292 GN=CDC53 PE=1 SV=1	CDC53	sp|Q12018|CDC53_YEAST Cell division control protein 53 OS=Saccharomyces cerevisiae (strain ATCC 204508 / S288c) OX=559292 GN=CDC53 PE=1 SV=1	CDC53_YEAST Cell division control protein 53 OS=Saccharomyces cerevisiae (strain ATCC 204508 / S288c) OX=559292 GN=CDC53 PE=1 SV=1	23.70031169	23.76559177	23.85105576	23.24246946	23.18169445	23.29785556	22.6261447	22.7993654	22.02828522	22.12858239	22.90269572	23.07524984	23.4021154	22.90217587	22.92276317	22.98378502	22.95693143	23.27798896	23.73975248	23.56969648	23.49470422	23.47488544	23.62642186	22.78038463	22.2765794	22.7073755	22.57971642
P26637	SYLC_YEAST Leucine--tRNA ligase, cytoplasmic OS=Saccharomyces cerevisiae (strain ATCC 204508 / S288c) OX=559292 GN=CDC60 PE=1 SV=1	CDC60	sp|P26637|SYLC_YEAST Leucine--tRNA ligase, cytoplasmic OS=Saccharomyces cerevisiae (strain ATCC 204508 / S288c) OX=559292 GN=CDC60 PE=1 SV=1	SYLC_YEAST Leucine--tRNA ligase, cytoplasmic OS=Saccharomyces cerevisiae (strain ATCC 204508 / S288c) OX=559292 GN=CDC60 PE=1 SV=1	29.20802451	29.24982925	29.05592521	28.59198841	28.90229515	28.34506531	28.2735119	28.97787994	28.49315322	28.33033875	28.32772412	28.29186069	28.58418715	28.05824442	28.33166009	28.24802114	28.09628859	28.36405382	28.12748385	29.02382936	28.84489379	29.13127776	28.88093961	28.7369911	28.23616548	28.61531042	28.41658151
Q01159	MCE1_YEAST mRNA-capping enzyme subunit alpha OS=Saccharomyces cerevisiae (strain ATCC 204508 / S288c) OX=559292 GN=CEG1 PE=1 SV=2	CEG1	sp|Q01159|MCE1_YEAST mRNA-capping enzyme subunit alpha OS=Saccharomyces cerevisiae (strain ATCC 204508 / S288c) OX=559292 GN=CEG1 PE=1 SV=2	MCE1_YEAST mRNA-capping enzyme subunit alpha OS=Saccharomyces cerevisiae (strain ATCC 204508 / S288c) OX=559292 GN=CEG1 PE=1 SV=2	21.47990019	22.03557233	21.57341739	22.39540547	22.17490942	22.68529657	22.3589243	21.45032982	22.35015654	21.91072576	22.03684604	23.26332684	22.3111891	22.7894939	22.60457439	21.90217704	22.8581889	22.55455132	23.36368055	22.1443363	21.95556597	21.66560277	22.59349922	22.28114928	22.87947101	22.29993287	22.02593678
Q03705	CG121_YEAST EKC/KEOPS complex subunit CGI121 OS=Saccharomyces cerevisiae (strain ATCC 204508 / S288c) OX=559292 GN=CGI121 PE=1 SV=1	CGI121	sp|Q03705|CG121_YEAST EKC/KEOPS complex subunit CGI121 OS=Saccharomyces cerevisiae (strain ATCC 204508 / S288c) OX=559292 GN=CGI121 PE=1 SV=1	CG121_YEAST EKC/KEOPS complex subunit CGI121 OS=Saccharomyces cerevisiae (strain ATCC 204508 / S288c) OX=559292 GN=CGI121 PE=1 SV=1	26.99647127	26.74821667	26.86887648	27.35066966	26.99243695	27.34714255	27.76458611	27.09472672	27.61702919	27.65042656	28.30052923	28.4875017	27.76023339	28.5629516	28.60267145	28.17941742	28.1954899	28.22048212	28.49306791	27.16649673	27.30995428	26.59205329	26.74674082	27.42107803	27.47156526	27.56959042	27.51544839
P22137	CLH_YEAST Clathrin heavy chain OS=Saccharomyces cerevisiae (strain ATCC 204508 / S288c) OX=559292 GN=CHC1 PE=1 SV=1	CHC1	sp|P22137|CLH_YEAST Clathrin heavy chain OS=Saccharomyces cerevisiae (strain ATCC 204508 / S288c) OX=559292 GN=CHC1 PE=1 SV=1	CLH_YEAST Clathrin heavy chain OS=Saccharomyces cerevisiae (strain ATCC 204508 / S288c) OX=559292 GN=CHC1 PE=1 SV=1	29.08631187	29.26105819	29.27119274	29.0641035	29.27514319	28.46048087	28.65332636	28.28987756	28.17435794	28.44489019	28.77186642	28.52575176	29.0627242	28.49344225	28.10044804	27.89055888	28.11369101	28.28006832	28.82863035	28.61783776	29.09817892	29.27120969	29.07687523	28.7769887	28.85722711	28.80678042	28.63826547
Q12114	CHS5_YEAST Chitin biosynthesis protein CHS5 OS=Saccharomyces cerevisiae (strain ATCC 204508 / S288c) OX=559292 GN=CHS5 PE=1 SV=1	CHS5	sp|Q12114|CHS5_YEAST Chitin biosynthesis protein CHS5 OS=Saccharomyces cerevisiae (strain ATCC 204508 / S288c) OX=559292 GN=CHS5 PE=1 SV=1	CHS5_YEAST Chitin biosynthesis protein CHS5 OS=Saccharomyces cerevisiae (strain ATCC 204508 / S288c) OX=559292 GN=CHS5 PE=1 SV=1	25.72267103	25.78484201	26.12190323	26.11183776	26.72662631	27.44618874	26.31149616	25.76718973	26.21354086	25.8917782	25.87882666	26.22370714	26.58006489	25.85032719	25.60254185	25.93051454	26.52949153	26.18149532	26.97984289	24.35061574	24.60133379	26.35359281	27.38018626	26.06186882	26.96161588	26.40208501	26.39677344
P40019	CHZ1_YEAST Histone H2A.Z-specific chaperone CHZ1 OS=Saccharomyces cerevisiae (strain ATCC 204508 / S288c) OX=559292 GN=CHZ1 PE=1 SV=2	CHZ1	sp|P40019|CHZ1_YEAST Histone H2A.Z-specific chaperone CHZ1 OS=Saccharomyces cerevisiae (strain ATCC 204508 / S288c) OX=559292 GN=CHZ1 PE=1 SV=2	CHZ1_YEAST Histone H2A.Z-specific chaperone CHZ1 OS=Saccharomyces cerevisiae (strain ATCC 204508 / S288c) OX=559292 GN=CHZ1 PE=1 SV=2	23.77704733	23.11282937	23.2898538	25.01816556	24.40603386	25.33022363	24.97913605	24.53040936	25.35280962	24.89780475	24.13120027	24.39483222	24.46283813	24.87782246	24.35924	24.61474271	24.9946095	24.09618541	24.69521533	23.53255033	24.05651571	23.59891911	24.71982645	24.74111591	25.20585916	25.12667655	25.06810096
Q05583	CIAO1_YEAST Cytosolic iron-sulfur protein assembly protein 1 OS=Saccharomyces cerevisiae (strain ATCC 204508 / S288c) OX=559292 GN=CIA1 PE=1 SV=1	CIA1	sp|Q05583|CIAO1_YEAST Cytosolic iron-sulfur protein assembly protein 1 OS=Saccharomyces cerevisiae (strain ATCC 204508 / S288c) OX=559292 GN=CIA1 PE=1 SV=1	CIAO1_YEAST Cytosolic iron-sulfur protein assembly protein 1 OS=Saccharomyces cerevisiae (strain ATCC 204508 / S288c) OX=559292 GN=CIA1 PE=1 SV=1	23.5292647	22.89562462	22.89775222	24.19933231	23.8496461	22.17295994	24.8004368	24.34262084	24.88964724	24.94362839	24.24096219	24.07235586	21.4139661	23.04945261	23.96471369	23.1232369	23.43475309	23.32165993	22.02077493	23.62467519	24.04257178	22.7657839	21.01958175	23.53397842	24.35593183	22.80884067	24.30067992
P38779	CIC1_YEAST Proteasome-interacting protein CIC1 OS=Saccharomyces cerevisiae (strain ATCC 204508 / S288c) OX=559292 GN=CIC1 PE=1 SV=1	CIC1	sp|P38779|CIC1_YEAST Proteasome-interacting protein CIC1 OS=Saccharomyces cerevisiae (strain ATCC 204508 / S288c) OX=559292 GN=CIC1 PE=1 SV=1	CIC1_YEAST Proteasome-interacting protein CIC1 OS=Saccharomyces cerevisiae (strain ATCC 204508 / S288c) OX=559292 GN=CIC1 PE=1 SV=1	25.23057836	25.88014059	24.59825197	25.84873015	25.38301282	25.78051181	25.87075286	25.72972769	25.70321377	25.85737506	25.66106201	25.55651229	25.4859662	26.27868785	25.90639317	26.18618068	26.67328299	26.4728803	26.11197517	26.6196699	26.02211596	24.84423656	25.2597461	25.78796176	26.37871244	26.21266438	25.53615757
P42940	ETFB_YEAST Probable electron transfer flavoprotein subunit beta OS=Saccharomyces cerevisiae (strain ATCC 204508 / S288c) OX=559292 GN=CIR1 PE=1 SV=1	CIR1	sp|P42940|ETFB_YEAST Probable electron transfer flavoprotein subunit beta OS=Saccharomyces cerevisiae (strain ATCC 204508 / S288c) OX=559292 GN=CIR1 PE=1 SV=1	ETFB_YEAST Probable electron transfer flavoprotein subunit beta OS=Saccharomyces cerevisiae (strain ATCC 204508 / S288c) OX=559292 GN=CIR1 PE=1 SV=1	23.36679624	23.77976254	23.5206855	23.40277974	23.53169466	23.77599322	24.20707372	23.48180153	23.69312126	23.16230378	23.30014991	23.64653375	23.67163708	23.3522298	23.88070504	23.27258718	23.64228197	23.75990967	23.10840951	24.07259439	23.90758724	23.39278627	23.85377432	23.47166603	23.46287432	23.25734209	23.28248496
P00890	CISY1_YEAST Citrate synthase, mitochondrial OS=Saccharomyces cerevisiae (strain ATCC 204508 / S288c) OX=559292 GN=CIT1 PE=1 SV=2	CIT1	sp|P00890|CISY1_YEAST Citrate synthase, mitochondrial OS=Saccharomyces cerevisiae (strain ATCC 204508 / S288c) OX=559292 GN=CIT1 PE=1 SV=2	CISY1_YEAST Citrate synthase, mitochondrial OS=Saccharomyces cerevisiae (strain ATCC 204508 / S288c) OX=559292 GN=CIT1 PE=1 SV=2	26.89687375	27.3318157	27.18201642	28.23239814	27.36935294	28.40065133	27.80383373	27.47076995	27.46355434	27.505992	27.28661587	27.98220114	28.10871633	27.41572286	27.40982266	28.75300399	28.37289179	28.27840617	27.70616705	27.36236934	28.07982939	27.15853082	28.14171723	27.5862067	28.00077201	27.28778026	27.52001497
P08679	CISY2_YEAST Citrate synthase, peroxisomal OS=Saccharomyces cerevisiae (strain ATCC 204508 / S288c) OX=559292 GN=CIT2 PE=1 SV=1	CIT2	sp|P08679|CISY2_YEAST Citrate synthase, peroxisomal OS=Saccharomyces cerevisiae (strain ATCC 204508 / S288c) OX=559292 GN=CIT2 PE=1 SV=1	CISY2_YEAST Citrate synthase, peroxisomal OS=Saccharomyces cerevisiae (strain ATCC 204508 / S288c) OX=559292 GN=CIT2 PE=1 SV=1	24.90063811	25.16881055	25.26224964	24.94925647	25.24362161	24.61383517	24.55073774	24.36228328	24.21243282	24.0715945	24.69474994	24.73484624	24.61332902	24.56133927	24.64929327	24.11257986	24.12663807	24.1009025	24.10789992	24.62246924	24.61004421	25.00771469	25.72692679	24.87327396	24.79818552	24.47651479	24.86797473
P43639	CSK2B_YEAST Casein kinase II subunit beta OS=Saccharomyces cerevisiae (strain ATCC 204508 / S288c) OX=559292 GN=CKB1 PE=1 SV=1	CKB1	sp|P43639|CSK2B_YEAST Casein kinase II subunit beta OS=Saccharomyces cerevisiae (strain ATCC 204508 / S288c) OX=559292 GN=CKB1 PE=1 SV=1	CSK2B_YEAST Casein kinase II subunit beta OS=Saccharomyces cerevisiae (strain ATCC 204508 / S288c) OX=559292 GN=CKB1 PE=1 SV=1	26.0567746	25.7231923	25.18870548	26.57418172	25.70178181	26.59311672	26.66511493	26.44221615	26.8634437	27.18305951	26.59583708	26.40087713	25.42992034	26.53835063	26.57342911	27.08332209	26.58882298	26.5668992	26.23213605	26.58245202	26.65282451	25.49760919	25.30958661	26.48557042	26.68835869	26.52490866	26.25266479
P38930	CSK2C_YEAST Casein kinase II subunit beta' OS=Saccharomyces cerevisiae (strain ATCC 204508 / S288c) OX=559292 GN=CKB2 PE=1 SV=1	CKB2	sp|P38930|CSK2C_YEAST Casein kinase II subunit beta' OS=Saccharomyces cerevisiae (strain ATCC 204508 / S288c) OX=559292 GN=CKB2 PE=1 SV=1	CSK2C_YEAST Casein kinase II subunit beta' OS=Saccharomyces cerevisiae (strain ATCC 204508 / S288c) OX=559292 GN=CKB2 PE=1 SV=1	24.33329427	24.12030652	23.57775009	24.25042649	23.91370689	24.79642949	24.67098707	24.31726011	25.01933223	25.09064073	24.55372758	24.79913216	23.52918697	24.80517558	24.5524668	25.23559928	24.6729896	24.79323562	24.61581984	24.40966599	24.15222088	24.07103086	23.74661044	24.8068036	24.80118644	24.50003725	24.47027043
P20486	CKS1_YEAST Cyclin-dependent kinases regulatory subunit OS=Saccharomyces cerevisiae (strain ATCC 204508 / S288c) OX=559292 GN=CKS1 PE=1 SV=1	CKS1	sp|P20486|CKS1_YEAST Cyclin-dependent kinases regulatory subunit OS=Saccharomyces cerevisiae (strain ATCC 204508 / S288c) OX=559292 GN=CKS1 PE=1 SV=1	CKS1_YEAST Cyclin-dependent kinases regulatory subunit OS=Saccharomyces cerevisiae (strain ATCC 204508 / S288c) OX=559292 GN=CKS1 PE=1 SV=1	23.16087513	22.69066687	22.23590326	23.89482513	22.95041715	23.21782345	23.96874874	24.29254518	24.1392185	24.00092874	23.39476177	23.49335409	22.95349667	23.7324846	23.3066674	23.05950416	23.25169277	22.76873167	23.02516678	24.07619163	24.11492058	22.10506136	22.91644674	23.926846	24.09546556	24.306266	23.96063018
P17891	CLC1_YEAST Clathrin light chain OS=Saccharomyces cerevisiae (strain ATCC 204508 / S288c) OX=559292 GN=CLC1 PE=1 SV=1	CLC1	sp|P17891|CLC1_YEAST Clathrin light chain OS=Saccharomyces cerevisiae (strain ATCC 204508 / S288c) OX=559292 GN=CLC1 PE=1 SV=1	CLC1_YEAST Clathrin light chain OS=Saccharomyces cerevisiae (strain ATCC 204508 / S288c) OX=559292 GN=CLC1 PE=1 SV=1	26.43430171	26.26467724	26.60441276	27.40371117	27.87203306	28.6272774	28.16371521	27.65802564	28.08471259	28.04801787	27.60096608	28.00460452	27.98372361	27.96956327	27.73553354	28.40846498	28.48758881	28.2902804	28.41400707	25.78118456	26.7264877	26.9287277	28.20217108	27.90552606	28.62691397	27.95053637	27.96222444
Q03690	CLU_YEAST Clustered mitochondria protein 1 OS=Saccharomyces cerevisiae (strain ATCC 204508 / S288c) OX=559292 GN=CLU1 PE=1 SV=1	CLU1	sp|Q03690|CLU_YEAST Clustered mitochondria protein 1 OS=Saccharomyces cerevisiae (strain ATCC 204508 / S288c) OX=559292 GN=CLU1 PE=1 SV=1	CLU_YEAST Clustered mitochondria protein 1 OS=Saccharomyces cerevisiae (strain ATCC 204508 / S288c) OX=559292 GN=CLU1 PE=1 SV=1	28.40016518	28.55692589	28.18996448	27.95116767	28.11264364	27.30676552	27.55995316	27.60896039	27.13256763	27.58900917	27.77410975	27.20548691	27.89412332	27.45551827	27.06552498	27.02502863	26.99788718	27.35474319	27.30531528	28.38980644	28.38499119	28.15157733	27.80970175	27.93864792	27.81162933	27.92058502	27.34668578
P06787	CALM_YEAST Calmodulin OS=Saccharomyces cerevisiae (strain ATCC 204508 / S288c) OX=559292 GN=CMD1 PE=1 SV=1	CMD1	sp|P06787|CALM_YEAST Calmodulin OS=Saccharomyces cerevisiae (strain ATCC 204508 / S288c) OX=559292 GN=CMD1 PE=1 SV=1	CALM_YEAST Calmodulin OS=Saccharomyces cerevisiae (strain ATCC 204508 / S288c) OX=559292 GN=CMD1 PE=1 SV=1	26.48593823	26.18628767	26.38912325	27.52973865	27.76840365	28.37975438	27.29370216	26.79147501	27.60703475	27.21686746	28.08146039	28.10942948	28.69485215	28.24148871	27.52109734	28.04725592	28.23638868	28.00365847	28.20734309	26.02339358	26.8199139	26.50356261	27.9834076	26.97248364	27.55410193	27.15328608	27.33359281
P22517	KCC2_YEAST Calcium/calmodulin-dependent protein kinase II OS=Saccharomyces cerevisiae (strain ATCC 204508 / S288c) OX=559292 GN=CMK2 PE=1 SV=2	CMK2	sp|P22517|KCC2_YEAST Calcium/calmodulin-dependent protein kinase II OS=Saccharomyces cerevisiae (strain ATCC 204508 / S288c) OX=559292 GN=CMK2 PE=1 SV=2	KCC2_YEAST Calcium/calmodulin-dependent protein kinase II OS=Saccharomyces cerevisiae (strain ATCC 204508 / S288c) OX=559292 GN=CMK2 PE=1 SV=2	20.84024409	22.6879813	20.59200563	20.64121939	20.503994	20.18458329	21.00537141	19.91472809	20.91429619	20.36646485	19.80613368	19.54673309	20.11610357	20.22255162	19.70181196	20.79724937	20.57785102	20.07768207	22.14323635	20.66880167	20.45874435	20.52460384	20.62607576	19.58824863	20.44302723	19.95503726	20.03043733
Q07897	CMS1_YEAST Protein CMS1 OS=Saccharomyces cerevisiae (strain ATCC 204508 / S288c) OX=559292 GN=CMS1 PE=1 SV=1	CMS1	sp|Q07897|CMS1_YEAST Protein CMS1 OS=Saccharomyces cerevisiae (strain ATCC 204508 / S288c) OX=559292 GN=CMS1 PE=1 SV=1	CMS1_YEAST Protein CMS1 OS=Saccharomyces cerevisiae (strain ATCC 204508 / S288c) OX=559292 GN=CMS1 PE=1 SV=1	23.60881232	23.44372727	22.86437574	22.9255479	22.35774833	22.60297506	23.335853	23.93667429	23.33102238	23.91887041	23.62601556	23.31768809	23.07101109	23.42674128	24.15893674	23.32269761	23.65221998	23.74846199	22.44135522	24.02665167	23.86220074	22.97721043	21.82316936	23.36765704	22.78943273	23.71567789	22.91521556
P25296	CANB_YEAST Calcineurin subunit B OS=Saccharomyces cerevisiae (strain ATCC 204508 / S288c) OX=559292 GN=CNB1 PE=1 SV=3	CNB1	sp|P25296|CANB_YEAST Calcineurin subunit B OS=Saccharomyces cerevisiae (strain ATCC 204508 / S288c) OX=559292 GN=CNB1 PE=1 SV=3	CANB_YEAST Calcineurin subunit B OS=Saccharomyces cerevisiae (strain ATCC 204508 / S288c) OX=559292 GN=CNB1 PE=1 SV=3	26.54979316	26.62769102	26.70111796	27.172602	27.48727047	28.49642243	27.8175501	26.94078473	27.79923831	27.78435414	27.39865789	28.15943889	27.97539072	27.63953824	28.19422069	28.48988335	28.5635795	28.47614884	28.6742718	26.23100221	26.78511814	26.99416481	28.0239555	27.65610939	28.44140833	27.44022054	27.41556189
P33313	CNS1_YEAST Hsp70/Hsp90 co-chaperone CNS1 OS=Saccharomyces cerevisiae (strain ATCC 204508 / S288c) OX=559292 GN=CNS1 PE=1 SV=1	CNS1	sp|P33313|CNS1_YEAST Hsp70/Hsp90 co-chaperone CNS1 OS=Saccharomyces cerevisiae (strain ATCC 204508 / S288c) OX=559292 GN=CNS1 PE=1 SV=1	CNS1_YEAST Hsp70/Hsp90 co-chaperone CNS1 OS=Saccharomyces cerevisiae (strain ATCC 204508 / S288c) OX=559292 GN=CNS1 PE=1 SV=1	21.69107634	21.33697126	20.88554799	20.73735771	20.83747532	20.33001649	20.42788509	20.52773353	21.24681912	21.19880367	20.9504097	21.23303542	19.65107707	20.77244056	21.56999185	20.79260471	19.99108483	21.14406668	20.29783	21.8849904	21.23097062	21.09470841	19.93101012	21.52995534	21.28628495	20.0612203	20.15742303
Q03048	COFI_YEAST Cofilin OS=Saccharomyces cerevisiae (strain ATCC 204508 / S288c) OX=559292 GN=COF1 PE=1 SV=1	COF1	sp|Q03048|COFI_YEAST Cofilin OS=Saccharomyces cerevisiae (strain ATCC 204508 / S288c) OX=559292 GN=COF1 PE=1 SV=1	COFI_YEAST Cofilin OS=Saccharomyces cerevisiae (strain ATCC 204508 / S288c) OX=559292 GN=COF1 PE=1 SV=1	29.33330195	29.27336814	29.11861763	29.2979705	29.08161537	29.35193782	29.57235712	29.53239945	29.82481676	29.98693313	29.92873081	29.66864588	29.63366794	29.35771929	29.79017913	28.77605447	29.37960022	29.27988757	29.49872751	29.61565273	29.94918242	29.15239674	29.16751763	29.51710123	30.12321078	29.37632209	29.33731619
P53271	COG2_YEAST Conserved oligomeric Golgi complex subunit 2 OS=Saccharomyces cerevisiae (strain ATCC 204508 / S288c) OX=559292 GN=COG2 PE=1 SV=2	COG2	sp|P53271|COG2_YEAST Conserved oligomeric Golgi complex subunit 2 OS=Saccharomyces cerevisiae (strain ATCC 204508 / S288c) OX=559292 GN=COG2 PE=1 SV=2	COG2_YEAST Conserved oligomeric Golgi complex subunit 2 OS=Saccharomyces cerevisiae (strain ATCC 204508 / S288c) OX=559292 GN=COG2 PE=1 SV=2	21.47991269	20.90270735	21.62829245	22.20974935	21.9772698	22.04479437	22.70678687	20.94522929	21.80779411	22.51455651	22.43431168	23.05093002	20.54966987	22.90868953	22.07237016	21.13439481	22.91720126	22.23823327	22.91326637	22.05001885	21.854556	21.30065063	21.19997962	21.69440898	22.64647119	22.63220099	22.42225271
P53195	COG7_YEAST Conserved oligomeric Golgi complex subunit 7 OS=Saccharomyces cerevisiae (strain ATCC 204508 / S288c) OX=559292 GN=COG7 PE=1 SV=1	COG7	sp|P53195|COG7_YEAST Conserved oligomeric Golgi complex subunit 7 OS=Saccharomyces cerevisiae (strain ATCC 204508 / S288c) OX=559292 GN=COG7 PE=1 SV=1	COG7_YEAST Conserved oligomeric Golgi complex subunit 7 OS=Saccharomyces cerevisiae (strain ATCC 204508 / S288c) OX=559292 GN=COG7 PE=1 SV=1	22.92200656	23.02211212	22.89311315	22.65943854	22.77896398	24.21092082	23.13067495	23.36870397	23.60193442	23.22654398	22.88472723	23.46382833	22.59092812	22.98608957	23.44761628	23.50032045	23.44823281	23.19245767	23.40914515	22.70033253	22.68941898	23.0669912	23.14022046	22.90762288	23.38359821	22.78282269	23.60462036
Q04632	COG8_YEAST Conserved oligomeric Golgi complex subunit 8 OS=Saccharomyces cerevisiae (strain ATCC 204508 / S288c) OX=559292 GN=COG8 PE=1 SV=1	COG8	sp|Q04632|COG8_YEAST Conserved oligomeric Golgi complex subunit 8 OS=Saccharomyces cerevisiae (strain ATCC 204508 / S288c) OX=559292 GN=COG8 PE=1 SV=1	COG8_YEAST Conserved oligomeric Golgi complex subunit 8 OS=Saccharomyces cerevisiae (strain ATCC 204508 / S288c) OX=559292 GN=COG8 PE=1 SV=1	22.06715354	21.94527127	22.29466577	22.65060416	23.38624209	24.15026843	23.37831218	23.25597946	23.26063777	23.40534799	22.92702096	23.69068855	22.57356685	23.35253238	23.12730592	23.97365705	23.47968167	23.56610473	23.91527169	22.48509235	22.69994138	22.05676513	23.55307667	23.42308999	23.33955446	23.76198997	23.85362712
P53622	COPA_YEAST Coatomer subunit alpha OS=Saccharomyces cerevisiae (strain ATCC 204508 / S288c) OX=559292 GN=COP1 PE=1 SV=2	COP1	sp|P53622|COPA_YEAST Coatomer subunit alpha OS=Saccharomyces cerevisiae (strain ATCC 204508 / S288c) OX=559292 GN=COP1 PE=1 SV=2	COPA_YEAST Coatomer subunit alpha OS=Saccharomyces cerevisiae (strain ATCC 204508 / S288c) OX=559292 GN=COP1 PE=1 SV=2	27.84004124	28.02698338	27.69264812	27.59605429	27.71801638	27.28324957	27.40894565	27.330525	27.06501546	27.32568696	27.07985404	26.80444131	27.27569553	26.83169055	26.25971262	26.23572905	26.62975642	26.74618817	27.18834758	27.70925763	27.62763137	27.53042654	27.49871858	27.55861981	27.49558689	27.55861763	27.29171711
P07256	QCR1_YEAST Cytochrome b-c1 complex subunit 1, mitochondrial OS=Saccharomyces cerevisiae (strain ATCC 204508 / S288c) OX=559292 GN=COR1 PE=1 SV=1	COR1	sp|P07256|QCR1_YEAST Cytochrome b-c1 complex subunit 1, mitochondrial OS=Saccharomyces cerevisiae (strain ATCC 204508 / S288c) OX=559292 GN=COR1 PE=1 SV=1	QCR1_YEAST Cytochrome b-c1 complex subunit 1, mitochondrial OS=Saccharomyces cerevisiae (strain ATCC 204508 / S288c) OX=559292 GN=COR1 PE=1 SV=1	26.44613955	26.46676996	26.2792197	27.41458028	26.28645634	25.46912347	26.32631826	26.01172618	25.22039768	26.08938911	26.52031154	25.97280948	26.79308146	26.21500052	25.94108011	26.64985696	26.59930913	26.89273028	25.93154383	27.15180806	27.5240455	25.73224467	25.84989742	26.27798863	25.72808121	26.17199405	25.40147008
Q01519	COX12_YEAST Cytochrome c oxidase subunit 6B OS=Saccharomyces cerevisiae (strain ATCC 204508 / S288c) OX=559292 GN=COX12 PE=1 SV=2	COX12	sp|Q01519|COX12_YEAST Cytochrome c oxidase subunit 6B OS=Saccharomyces cerevisiae (strain ATCC 204508 / S288c) OX=559292 GN=COX12 PE=1 SV=2	COX12_YEAST Cytochrome c oxidase subunit 6B OS=Saccharomyces cerevisiae (strain ATCC 204508 / S288c) OX=559292 GN=COX12 PE=1 SV=2	20.00265346	21.31304907	20.98284831	24.23247633	22.06604302	25.246407	25.70341315	23.92733529	24.22149683	24.56138596	21.96161503	20.79611677	23.09383556	22.45995062	21.23216333	25.31019957	25.13144085	24.83082496	23.56045659	22.3415334	23.97882437	21.48085626	23.26253588	24.61271162	25.62545857	24.87549704	24.23998481
P00410	COX2_YEAST Cytochrome c oxidase subunit 2 OS=Saccharomyces cerevisiae (strain ATCC 204508 / S288c) OX=559292 GN=COX2 PE=1 SV=1	COX2	sp|P00410|COX2_YEAST Cytochrome c oxidase subunit 2 OS=Saccharomyces cerevisiae (strain ATCC 204508 / S288c) OX=559292 GN=COX2 PE=1 SV=1	COX2_YEAST Cytochrome c oxidase subunit 2 OS=Saccharomyces cerevisiae (strain ATCC 204508 / S288c) OX=559292 GN=COX2 PE=1 SV=1	24.67569009	24.95681124	24.76367101	25.6941917	24.67630237	25.13964282	25.05850144	24.82123788	24.63813075	25.08116123	23.60376847	23.22936029	23.77993096	23.80872842	23.52439191	26.13327199	25.80945377	26.30246098	23.90384104	26.0101891	25.86959169	24.74458754	24.49205102	25.1170083	25.29261146	25.49167613	24.16408365
P04037	COX4_YEAST Cytochrome c oxidase subunit 4, mitochondrial OS=Saccharomyces cerevisiae (strain ATCC 204508 / S288c) OX=559292 GN=COX4 PE=1 SV=1	COX4	sp|P04037|COX4_YEAST Cytochrome c oxidase subunit 4, mitochondrial OS=Saccharomyces cerevisiae (strain ATCC 204508 / S288c) OX=559292 GN=COX4 PE=1 SV=1	COX4_YEAST Cytochrome c oxidase subunit 4, mitochondrial OS=Saccharomyces cerevisiae (strain ATCC 204508 / S288c) OX=559292 GN=COX4 PE=1 SV=1	22.3368362	22.74286139	22.21656859	27.41012037	24.07132485	27.91474442	28.09341212	26.31347006	26.34469079	27.53439812	24.68551458	24.79882279	25.11152577	24.03732568	22.67000891	28.67243332	29.12080585	28.88644045	26.10880826	24.19087442	26.14618227	22.62801719	26.20304245	27.31147904	28.11876088	26.67865411	26.17206566
P00427	COX6_YEAST Cytochrome c oxidase subunit 6, mitochondrial OS=Saccharomyces cerevisiae (strain ATCC 204508 / S288c) OX=559292 GN=COX6 PE=1 SV=1	COX6	sp|P00427|COX6_YEAST Cytochrome c oxidase subunit 6, mitochondrial OS=Saccharomyces cerevisiae (strain ATCC 204508 / S288c) OX=559292 GN=COX6 PE=1 SV=1	COX6_YEAST Cytochrome c oxidase subunit 6, mitochondrial OS=Saccharomyces cerevisiae (strain ATCC 204508 / S288c) OX=559292 GN=COX6 PE=1 SV=1	25.80634061	25.728665	25.28295345	27.90170214	26.97534699	28.55702135	28.23088298	27.15621112	27.76533697	28.20308856	26.88438416	27.69528647	27.46144187	27.20437351	27.09586217	29.68258283	29.83972245	29.66004112	28.03246362	26.64734654	27.30377862	25.71163305	27.56648845	28.26360993	28.79992328	27.63779189	27.48892631
P34237	CASP_YEAST Protein CASP OS=Saccharomyces cerevisiae (strain ATCC 204508 / S288c) OX=559292 GN=COY1 PE=1 SV=2	COY1	sp|P34237|CASP_YEAST Protein CASP OS=Saccharomyces cerevisiae (strain ATCC 204508 / S288c) OX=559292 GN=COY1 PE=1 SV=2	CASP_YEAST Protein CASP OS=Saccharomyces cerevisiae (strain ATCC 204508 / S288c) OX=559292 GN=COY1 PE=1 SV=2	23.2028843	23.22213666	23.67941634	23.49503612	23.44180595	23.61618279	22.96363194	22.56509277	22.77666639	22.44102966	22.81244907	23.81142583	23.49071595	23.23094129	22.81788092	23.41660423	23.57102927	23.40978478	23.76762213	22.53705855	22.84762564	23.72051143	24.14005175	22.88073681	23.47754681	23.21855307	23.02693553
P03965	CARB_YEAST Carbamoyl-phosphate synthase arginine-specific large chain OS=Saccharomyces cerevisiae (strain ATCC 204508 / S288c) OX=559292 GN=CPA2 PE=1 SV=1	CPA2	sp|P03965|CARB_YEAST Carbamoyl-phosphate synthase arginine-specific large chain OS=Saccharomyces cerevisiae (strain ATCC 204508 / S288c) OX=559292 GN=CPA2 PE=1 SV=1	CARB_YEAST Carbamoyl-phosphate synthase arginine-specific large chain OS=Saccharomyces cerevisiae (strain ATCC 204508 / S288c) OX=559292 GN=CPA2 PE=1 SV=1	26.32790958	26.46283911	26.30499515	26.99953844	26.2491075	27.47450804	25.8819992	26.12341942	25.50989266	25.75106588	29.79015662	29.67389846	29.81383002	29.74125182	30.00989898	26.05666922	25.86812442	26.03190262	25.91126376	28.66070883	28.66505814	27.30540482	27.11138261	27.96357444	27.53366268	27.81670427	27.50387839
P14832	CYPH_YEAST Peptidyl-prolyl cis-trans isomerase OS=Saccharomyces cerevisiae (strain ATCC 204508 / S288c) OX=559292 GN=CPR1 PE=1 SV=3	CPR1	sp|P14832|CYPH_YEAST Peptidyl-prolyl cis-trans isomerase OS=Saccharomyces cerevisiae (strain ATCC 204508 / S288c) OX=559292 GN=CPR1 PE=1 SV=3	CYPH_YEAST Peptidyl-prolyl cis-trans isomerase OS=Saccharomyces cerevisiae (strain ATCC 204508 / S288c) OX=559292 GN=CPR1 PE=1 SV=3	30.56201674	31.01692546	30.21391758	30.69440949	30.73153886	30.32480228	31.38670391	30.98453239	31.20628524	31.32867054	30.55958107	30.35754348	30.43922739	31.10345955	30.82103686	30.45052139	30.49427416	30.47130683	30.38398657	31.20040348	30.49374264	29.90652196	29.64786852	31.20466027	31.57641117	31.34484218	30.6695737
P25719	CYPC_YEAST Peptidyl-prolyl cis-trans isomerase C, mitochondrial OS=Saccharomyces cerevisiae (strain ATCC 204508 / S288c) OX=559292 GN=CPR3 PE=1 SV=1	CPR3	sp|P25719|CYPC_YEAST Peptidyl-prolyl cis-trans isomerase C, mitochondrial OS=Saccharomyces cerevisiae (strain ATCC 204508 / S288c) OX=559292 GN=CPR3 PE=1 SV=1	CYPC_YEAST Peptidyl-prolyl cis-trans isomerase C, mitochondrial OS=Saccharomyces cerevisiae (strain ATCC 204508 / S288c) OX=559292 GN=CPR3 PE=1 SV=1	27.77802594	27.98479061	27.79637744	27.9507032	27.91187898	28.40244344	28.39374809	27.91008941	28.69495189	28.35992927	27.77181798	28.07697786	26.9858714	28.11531167	28.0459872	27.57991723	27.81409233	27.60697182	27.90080498	27.71322264	27.63984948	27.96155178	27.93076556	28.10482307	28.58231558	28.10756663	28.37229388
P35176	CYPD_YEAST Peptidyl-prolyl cis-trans isomerase D OS=Saccharomyces cerevisiae (strain ATCC 204508 / S288c) OX=559292 GN=CPR5 PE=2 SV=1	CPR5	sp|P35176|CYPD_YEAST Peptidyl-prolyl cis-trans isomerase D OS=Saccharomyces cerevisiae (strain ATCC 204508 / S288c) OX=559292 GN=CPR5 PE=2 SV=1	CYPD_YEAST Peptidyl-prolyl cis-trans isomerase D OS=Saccharomyces cerevisiae (strain ATCC 204508 / S288c) OX=559292 GN=CPR5 PE=2 SV=1	28.9943591	28.64859176	28.08439259	29.52817011	28.7535737	28.56229167	29.56255657	29.57795221	29.91699788	29.92520868	29.85238953	29.4440155	28.8395916	29.89826643	29.71041062	28.71017606	29.04732845	29.04576787	28.87179966	29.54756127	29.89811779	28.39025521	28.0249794	29.47734501	29.55553671	29.72910139	29.23663056
P53691	PPID_YEAST Peptidyl-prolyl cis-trans isomerase CPR6 OS=Saccharomyces cerevisiae (strain ATCC 204508 / S288c) OX=559292 GN=CPR6 PE=1 SV=1	CPR6	sp|P53691|PPID_YEAST Peptidyl-prolyl cis-trans isomerase CPR6 OS=Saccharomyces cerevisiae (strain ATCC 204508 / S288c) OX=559292 GN=CPR6 PE=1 SV=1	PPID_YEAST Peptidyl-prolyl cis-trans isomerase CPR6 OS=Saccharomyces cerevisiae (strain ATCC 204508 / S288c) OX=559292 GN=CPR6 PE=1 SV=1	27.69591984	27.09197002	26.98193475	27.35291489	26.88105334	26.68190239	27.7973824	27.70692852	27.66762266	27.89895518	27.05587233	26.54535938	26.95814869	26.87944152	27.02450561	25.84388928	26.60078956	26.47490544	26.71349933	27.88157014	27.89840843	26.51922266	26.05447084	27.17921545	26.98852029	27.78609244	26.80989845
P53301	CRH1_YEAST Probable glycosidase CRH1 OS=Saccharomyces cerevisiae (strain ATCC 204508 / S288c) OX=559292 GN=CRH1 PE=1 SV=1	CRH1	sp|P53301|CRH1_YEAST Probable glycosidase CRH1 OS=Saccharomyces cerevisiae (strain ATCC 204508 / S288c) OX=559292 GN=CRH1 PE=1 SV=1	CRH1_YEAST Probable glycosidase CRH1 OS=Saccharomyces cerevisiae (strain ATCC 204508 / S288c) OX=559292 GN=CRH1 PE=1 SV=1	24.61877418	24.26156098	24.26051467	24.70778866	24.49127465	24.97232682	25.05779172	24.45262739	24.33747341	24.50860469	24.01909957	24.16550691	25.13853596	23.80170199	24.06005399	24.50189909	24.73989765	24.80892984	24.89742734	23.99800668	24.45708698	24.70379507	24.89885903	24.9187168	25.55496081	24.81169321	24.08986965
P30822	XPO1_YEAST Exportin-1 OS=Saccharomyces cerevisiae (strain ATCC 204508 / S288c) OX=559292 GN=CRM1 PE=1 SV=1	CRM1	sp|P30822|XPO1_YEAST Exportin-1 OS=Saccharomyces cerevisiae (strain ATCC 204508 / S288c) OX=559292 GN=CRM1 PE=1 SV=1	XPO1_YEAST Exportin-1 OS=Saccharomyces cerevisiae (strain ATCC 204508 / S288c) OX=559292 GN=CRM1 PE=1 SV=1	27.13773407	27.12570508	27.31409091	27.73623126	27.16562882	27.14031311	26.96598338	26.68628939	26.69987416	26.72418982	27.12644758	27.12240894	27.24640262	27.0392237	26.62207312	26.63940541	26.61047708	26.7475841	27.26867667	26.91194146	27.4413992	27.34212347	27.56199249	26.81864063	26.9120201	26.73060423	26.76092087
P38845	CRP1_YEAST Cruciform DNA-recognizing protein 1 OS=Saccharomyces cerevisiae (strain ATCC 204508 / S288c) OX=559292 GN=CRP1 PE=1 SV=1	CRP1	sp|P38845|CRP1_YEAST Cruciform DNA-recognizing protein 1 OS=Saccharomyces cerevisiae (strain ATCC 204508 / S288c) OX=559292 GN=CRP1 PE=1 SV=1	CRP1_YEAST Cruciform DNA-recognizing protein 1 OS=Saccharomyces cerevisiae (strain ATCC 204508 / S288c) OX=559292 GN=CRP1 PE=1 SV=1	24.96984636	24.20802155	24.07111554	23.23012361	24.0394514	23.35705677	23.87271178	25.33835696	24.27440358	24.18560054	23.44238433	23.14530238	23.76348949	23.26772829	24.11195033	23.96185107	23.24566326	23.99539412	22.60629694	23.74317433	23.40039968	24.04902943	23.62896515	24.63541945	23.16955625	24.1593379	23.71374717
P33307	CSE1_YEAST Importin alpha re-exporter OS=Saccharomyces cerevisiae (strain ATCC 204508 / S288c) OX=559292 GN=CSE1 PE=1 SV=2	CSE1	sp|P33307|CSE1_YEAST Importin alpha re-exporter OS=Saccharomyces cerevisiae (strain ATCC 204508 / S288c) OX=559292 GN=CSE1 PE=1 SV=2	CSE1_YEAST Importin alpha re-exporter OS=Saccharomyces cerevisiae (strain ATCC 204508 / S288c) OX=559292 GN=CSE1 PE=1 SV=2	23.64456002	23.88096339	23.47601527	24.14482733	22.95244269	22.09925497	22.87706597	23.64195977	22.68896048	23.26984023	23.76490997	23.56726248	22.78843256	23.29849657	23.76112906	20.19319247	22.35773872	22.56989407	22.45455402	24.52992802	23.97156497	22.64353998	22.0431946	23.46496902	23.16745047	24.16173454	23.30628829
P53859	CSL4_YEAST Exosome complex component CSL4 OS=Saccharomyces cerevisiae (strain ATCC 204508 / S288c) OX=559292 GN=CSL4 PE=1 SV=1	CSL4	sp|P53859|CSL4_YEAST Exosome complex component CSL4 OS=Saccharomyces cerevisiae (strain ATCC 204508 / S288c) OX=559292 GN=CSL4 PE=1 SV=1	CSL4_YEAST Exosome complex component CSL4 OS=Saccharomyces cerevisiae (strain ATCC 204508 / S288c) OX=559292 GN=CSL4 PE=1 SV=1	25.34650437	25.00552718	24.78158525	25.14935502	24.60773307	24.7615729	24.94751087	25.53992878	25.2529926	25.24502824	25.72835514	25.44313958	25.34244949	25.56475462	25.71234762	26.09027831	25.6483413	25.79558972	25.25269117	25.50491935	25.39364699	24.5158182	24.41486079	25.13134211	24.89401429	25.00559329	25.11991821
Q06705	CSR1_YEAST Phosphatidylinositol transfer protein CSR1 OS=Saccharomyces cerevisiae (strain ATCC 204508 / S288c) OX=559292 GN=CSR1 PE=1 SV=1	CSR1	sp|Q06705|CSR1_YEAST Phosphatidylinositol transfer protein CSR1 OS=Saccharomyces cerevisiae (strain ATCC 204508 / S288c) OX=559292 GN=CSR1 PE=1 SV=1	CSR1_YEAST Phosphatidylinositol transfer protein CSR1 OS=Saccharomyces cerevisiae (strain ATCC 204508 / S288c) OX=559292 GN=CSR1 PE=1 SV=1	24.07894171	23.49797411	22.70272829	22.04808383	22.10519854	20.51940099	22.46432731	23.27348133	22.82678901	22.84830135	22.4551425	21.66462203	21.06633673	22.02275226	22.56214608	20.84454102	20.59238468	21.70560273	20.93281762	23.73084848	23.13968225	22.59619045	20.84090313	23.00021638	22.12252333	22.81397676	22.20158597
P89105	CTR9_YEAST RNA polymerase-associated protein CTR9 OS=Saccharomyces cerevisiae (strain ATCC 204508 / S288c) OX=559292 GN=CTR9 PE=1 SV=3	CTR9	sp|P89105|CTR9_YEAST RNA polymerase-associated protein CTR9 OS=Saccharomyces cerevisiae (strain ATCC 204508 / S288c) OX=559292 GN=CTR9 PE=1 SV=3	CTR9_YEAST RNA polymerase-associated protein CTR9 OS=Saccharomyces cerevisiae (strain ATCC 204508 / S288c) OX=559292 GN=CTR9 PE=1 SV=3	23.09044446	23.23675609	23.15708424	22.85924029	22.8981276	22.60147603	22.02550954	23.03711004	22.15844391	22.47475535	22.82451031	22.34103846	23.34467846	22.99600953	23.62044277	22.89067881	22.68594005	22.69019295	22.69978879	23.27658574	23.19892379	23.21110787	22.63031224	23.06350907	22.23901278	23.02659173	22.9595172
P06115	CATT_YEAST Catalase T OS=Saccharomyces cerevisiae (strain ATCC 204508 / S288c) OX=559292 GN=CTT1 PE=1 SV=3	CTT1	sp|P06115|CATT_YEAST Catalase T OS=Saccharomyces cerevisiae (strain ATCC 204508 / S288c) OX=559292 GN=CTT1 PE=1 SV=3	CATT_YEAST Catalase T OS=Saccharomyces cerevisiae (strain ATCC 204508 / S288c) OX=559292 GN=CTT1 PE=1 SV=3	25.26623131	25.83236128	25.82213471	23.08533016	25.48288988	25.67365116	24.77413834	25.35143822	25.16480505	24.58099124	24.70527969	24.39095085	25.52061975	23.94739166	24.5339808	25.80012425	25.56268004	25.93677511	24.18116931	23.13622336	23.25914827	26.07053291	25.60001458	25.67742908	25.3250749	24.76127258	25.5819206
Q08412	CUE5_YEAST Ubiquitin-binding protein CUE5 OS=Saccharomyces cerevisiae (strain ATCC 204508 / S288c) OX=559292 GN=CUE5 PE=1 SV=1	CUE5	sp|Q08412|CUE5_YEAST Ubiquitin-binding protein CUE5 OS=Saccharomyces cerevisiae (strain ATCC 204508 / S288c) OX=559292 GN=CUE5 PE=1 SV=1	CUE5_YEAST Ubiquitin-binding protein CUE5 OS=Saccharomyces cerevisiae (strain ATCC 204508 / S288c) OX=559292 GN=CUE5 PE=1 SV=1	25.58941416	25.42456442	25.4293021	26.71772638	26.5730115	27.96325428	27.15044678	26.58546988	27.34640375	27.26508307	26.36110654	26.5676704	26.97086704	26.72594898	25.81588855	27.43137067	27.73190248	27.1733494	27.19006743	24.97318513	25.71452317	25.86017314	27.25786887	27.3146909	27.95364559	26.94845922	26.80239314
P53008	CWH41_YEAST Mannosyl-oligosaccharide glucosidase OS=Saccharomyces cerevisiae (strain ATCC 204508 / S288c) OX=559292 GN=CWH41 PE=1 SV=1	CWH41	sp|P53008|CWH41_YEAST Mannosyl-oligosaccharide glucosidase OS=Saccharomyces cerevisiae (strain ATCC 204508 / S288c) OX=559292 GN=CWH41 PE=1 SV=1	CWH41_YEAST Mannosyl-oligosaccharide glucosidase OS=Saccharomyces cerevisiae (strain ATCC 204508 / S288c) OX=559292 GN=CWH41 PE=1 SV=1	22.55464789	21.9754245	22.06535205	21.6136827	22.19775067	21.21791934	21.74155097	21.83224482	22.0149636	21.86760702	21.91746905	21.43640019	21.7505536	21.73972474	21.65791757	21.32410173	21.41774888	21.85018363	21.57281264	21.69991642	21.33097671	22.13660098	22.29666431	21.49521522	21.40005556	21.66268251	22.01889671
P14922	CYC8_YEAST General transcriptional corepressor CYC8 OS=Saccharomyces cerevisiae (strain ATCC 204508 / S288c) OX=559292 GN=CYC8 PE=1 SV=2	CYC8	sp|P14922|CYC8_YEAST General transcriptional corepressor CYC8 OS=Saccharomyces cerevisiae (strain ATCC 204508 / S288c) OX=559292 GN=CYC8 PE=1 SV=2	CYC8_YEAST General transcriptional corepressor CYC8 OS=Saccharomyces cerevisiae (strain ATCC 204508 / S288c) OX=559292 GN=CYC8 PE=1 SV=2	24.54441599	24.4531718	24.45990316	25.20106636	25.16698467	25.07533462	25.14544871	24.74742814	24.93235555	24.97999776	25.24034034	25.22436543	25.44335283	25.21644524	24.49909181	25.16389224	25.30369506	25.50111652	25.26676088	24.71803301	25.08938416	24.61071623	25.56020842	25.09359663	25.50601429	24.97423788	24.81029186
P08678	CYAA_YEAST Adenylate cyclase OS=Saccharomyces cerevisiae (strain ATCC 204508 / S288c) OX=559292 GN=CYR1 PE=1 SV=2	CYR1	sp|P08678|CYAA_YEAST Adenylate cyclase OS=Saccharomyces cerevisiae (strain ATCC 204508 / S288c) OX=559292 GN=CYR1 PE=1 SV=2	CYAA_YEAST Adenylate cyclase OS=Saccharomyces cerevisiae (strain ATCC 204508 / S288c) OX=559292 GN=CYR1 PE=1 SV=2	19.36361779	18.56847548	18.59132865	19.33685082	18.16927696	19.18450843	19.48155166	19.14985906	19.54230807	19.66786755	19.44162122	18.46968124	18.71029578	18.4862232	19.183999	18.34664981	16.56370506	18.91856947	15.40603437	18.95078378	19.0871666	18.92311779	19.05617042	18.75952233	19.57640043	18.60247983	17.74709176
P31373	CYS3_YEAST Cystathionine gamma-lyase OS=Saccharomyces cerevisiae (strain ATCC 204508 / S288c) OX=559292 GN=CYS3 PE=1 SV=2	CYS3	sp|P31373|CYS3_YEAST Cystathionine gamma-lyase OS=Saccharomyces cerevisiae (strain ATCC 204508 / S288c) OX=559292 GN=CYS3 PE=1 SV=2	CYS3_YEAST Cystathionine gamma-lyase OS=Saccharomyces cerevisiae (strain ATCC 204508 / S288c) OX=559292 GN=CYS3 PE=1 SV=2	29.88577426	29.93322412	29.67248822	30.02649988	29.60509482	29.39949683	29.67592733	29.84017104	29.61212722	29.71882431	29.28415115	29.08832329	29.36847445	29.07855929	29.07329274	29.13475022	29.34364875	29.31106487	29.49293214	30.16520306	30.05023974	29.53614766	29.52543464	29.76435697	29.68344242	29.73908314	29.53765287
P32582	CBS_YEAST Cystathionine beta-synthase OS=Saccharomyces cerevisiae (strain ATCC 204508 / S288c) OX=559292 GN=CYS4 PE=1 SV=1	CYS4	sp|P32582|CBS_YEAST Cystathionine beta-synthase OS=Saccharomyces cerevisiae (strain ATCC 204508 / S288c) OX=559292 GN=CYS4 PE=1 SV=1	CBS_YEAST Cystathionine beta-synthase OS=Saccharomyces cerevisiae (strain ATCC 204508 / S288c) OX=559292 GN=CYS4 PE=1 SV=1	30.34036406	30.40015394	30.13108827	29.75165277	30.06678733	29.20602976	29.63048619	29.86121991	29.59217258	29.4556227	29.39173799	29.39042766	29.39285945	29.31659149	29.25638182	29.61928903	29.75711586	29.72183283	29.33833906	29.91525232	29.80569791	29.90075403	29.85275155	29.50700619	29.21981235	29.47399071	29.34692215
P07143	CY1_YEAST Cytochrome c1, heme protein, mitochondrial OS=Saccharomyces cerevisiae (strain ATCC 204508 / S288c) OX=559292 GN=CYT1 PE=1 SV=1	CYT1	sp|P07143|CY1_YEAST Cytochrome c1, heme protein, mitochondrial OS=Saccharomyces cerevisiae (strain ATCC 204508 / S288c) OX=559292 GN=CYT1 PE=1 SV=1	CY1_YEAST Cytochrome c1, heme protein, mitochondrial OS=Saccharomyces cerevisiae (strain ATCC 204508 / S288c) OX=559292 GN=CYT1 PE=1 SV=1	24.01662128	24.18851434	24.39602873	25.14872222	24.2553491	25.45752173	24.63777122	24.4328719	24.10026256	24.49617594	23.85020348	24.56358283	24.30178256	23.48990942	23.76596915	25.73977122	25.45195505	25.24042105	24.39889564	24.3146438	24.74208752	24.5664489	25.39670394	25.00797735	24.62771252	24.02752686	24.44713523
P69850	DAD3_YEAST DASH complex subunit DAD3 OS=Saccharomyces cerevisiae (strain ATCC 204508 / S288c) OX=559292 GN=DAD3 PE=1 SV=1	DAD3	sp|P69850|DAD3_YEAST DASH complex subunit DAD3 OS=Saccharomyces cerevisiae (strain ATCC 204508 / S288c) OX=559292 GN=DAD3 PE=1 SV=1	DAD3_YEAST DASH complex subunit DAD3 OS=Saccharomyces cerevisiae (strain ATCC 204508 / S288c) OX=559292 GN=DAD3 PE=1 SV=1	22.87439949	22.8511533	22.05626044	23.31116797	22.48277992	24.18980063	24.09595487	23.4891886	24.55929507	24.74755814	23.75596048	24.16497481	22.62105147	24.25030976	23.99007526	23.74282366	23.26225117	23.51333088	23.51380561	23.98436102	23.6976659	22.19685269	22.57301601	24.51664987	24.79621577	23.97825888	23.74862544
P54838	DAK1_YEAST Dihydroxyacetone kinase 1 OS=Saccharomyces cerevisiae (strain ATCC 204508 / S288c) OX=559292 GN=DAK1 PE=1 SV=1	DAK1	sp|P54838|DAK1_YEAST Dihydroxyacetone kinase 1 OS=Saccharomyces cerevisiae (strain ATCC 204508 / S288c) OX=559292 GN=DAK1 PE=1 SV=1	DAK1_YEAST Dihydroxyacetone kinase 1 OS=Saccharomyces cerevisiae (strain ATCC 204508 / S288c) OX=559292 GN=DAK1 PE=1 SV=1	28.68291841	28.74253091	28.57316421	28.52744521	28.67950774	27.96332631	28.07380521	28.20628061	28.13636879	27.98662615	28.2157288	27.95715053	28.55323312	28.06753553	28.06519542	28.31172441	28.33118906	28.45977092	28.15038249	27.98858014	28.59904593	28.80116173	28.6950146	28.27335064	28.16129657	28.06478808	28.11809363
P24783	DBP2_YEAST ATP-dependent RNA helicase DBP2 OS=Saccharomyces cerevisiae (strain ATCC 204508 / S288c) OX=559292 GN=DBP2 PE=1 SV=1	DBP2	sp|P24783|DBP2_YEAST ATP-dependent RNA helicase DBP2 OS=Saccharomyces cerevisiae (strain ATCC 204508 / S288c) OX=559292 GN=DBP2 PE=1 SV=1	DBP2_YEAST ATP-dependent RNA helicase DBP2 OS=Saccharomyces cerevisiae (strain ATCC 204508 / S288c) OX=559292 GN=DBP2 PE=1 SV=1	28.79905227	28.71618695	28.52882753	28.74444761	28.45173514	27.84794499	27.80833457	28.42828672	28.02698945	27.80911117	28.82110285	28.21620542	28.20252399	28.4057501	27.93296803	28.70852246	28.7689309	28.79311097	28.50395804	29.06445416	28.88805122	28.05712112	27.74898833	27.81698933	27.9381972	28.04521366	27.94231948
P20447	DBP3_YEAST ATP-dependent RNA helicase DBP3 OS=Saccharomyces cerevisiae (strain ATCC 204508 / S288c) OX=559292 GN=DBP3 PE=1 SV=2	DBP3	sp|P20447|DBP3_YEAST ATP-dependent RNA helicase DBP3 OS=Saccharomyces cerevisiae (strain ATCC 204508 / S288c) OX=559292 GN=DBP3 PE=1 SV=2	DBP3_YEAST ATP-dependent RNA helicase DBP3 OS=Saccharomyces cerevisiae (strain ATCC 204508 / S288c) OX=559292 GN=DBP3 PE=1 SV=2	24.38289857	25.02619297	24.87138762	24.35285947	24.47599894	24.15679377	24.39214014	24.4820657	24.01431607	24.06745815	24.18726265	24.04385762	24.3712966	23.75892943	24.12789476	23.82208488	24.3644993	24.65498233	24.30399244	25.24681576	24.54832332	24.31668399	24.64145259	24.77246594	24.1744074	24.54778868	24.16304031
P20449	DBP5_YEAST ATP-dependent RNA helicase DBP5 OS=Saccharomyces cerevisiae (strain ATCC 204508 / S288c) OX=559292 GN=DBP5 PE=1 SV=2	DBP5	sp|P20449|DBP5_YEAST ATP-dependent RNA helicase DBP5 OS=Saccharomyces cerevisiae (strain ATCC 204508 / S288c) OX=559292 GN=DBP5 PE=1 SV=2	DBP5_YEAST ATP-dependent RNA helicase DBP5 OS=Saccharomyces cerevisiae (strain ATCC 204508 / S288c) OX=559292 GN=DBP5 PE=1 SV=2	26.93451394	26.86688988	26.70604594	27.69797442	26.94737817	28.05968186	27.85691642	27.07918473	27.15190391	27.70154574	28.09432209	27.99245336	28.2568907	27.69685954	27.41814131	28.64679561	29.06022092	29.06807369	28.73846798	26.71432067	27.08380095	27.05404889	27.62792357	27.77526386	28.51884757	27.62410587	26.81561599
P53734	DBP6_YEAST ATP-dependent RNA helicase DBP6 OS=Saccharomyces cerevisiae (strain ATCC 204508 / S288c) OX=559292 GN=DBP6 PE=1 SV=1	DBP6	sp|P53734|DBP6_YEAST ATP-dependent RNA helicase DBP6 OS=Saccharomyces cerevisiae (strain ATCC 204508 / S288c) OX=559292 GN=DBP6 PE=1 SV=1	DBP6_YEAST ATP-dependent RNA helicase DBP6 OS=Saccharomyces cerevisiae (strain ATCC 204508 / S288c) OX=559292 GN=DBP6 PE=1 SV=1	21.27921686	21.83306382	19.78701411	23.29874561	22.94825788	23.56896436	23.00703903	22.22651199	22.69841114	22.65469843	21.77234005	23.12494963	22.33064268	22.48256876	21.58274248	21.61752707	23.07849876	22.94128817	22.56956529	21.86516802	22.34302208	21.96520018	23.07804453	23.16250208	23.37691449	23.04811868	22.68269828
Q06218	DBP9_YEAST ATP-dependent RNA helicase DBP9 OS=Saccharomyces cerevisiae (strain ATCC 204508 / S288c) OX=559292 GN=DBP9 PE=1 SV=1	DBP9	sp|Q06218|DBP9_YEAST ATP-dependent RNA helicase DBP9 OS=Saccharomyces cerevisiae (strain ATCC 204508 / S288c) OX=559292 GN=DBP9 PE=1 SV=1	DBP9_YEAST ATP-dependent RNA helicase DBP9 OS=Saccharomyces cerevisiae (strain ATCC 204508 / S288c) OX=559292 GN=DBP9 PE=1 SV=1	23.47572582	23.99939865	24.25926773	24.83824989	24.1815387	25.01171408	24.09328815	23.57712153	24.35738343	24.15491571	24.85070331	24.73278795	24.74678891	24.55622637	24.36713556	23.90869784	24.20456952	23.86416349	24.17742066	24.17496772	24.23266123	24.29449556	25.0428828	23.9163939	24.77955523	23.07537392	23.96428408
Q06151	DCPS_YEAST m7GpppX diphosphatase OS=Saccharomyces cerevisiae (strain ATCC 204508 / S288c) OX=559292 GN=DCS1 PE=1 SV=1	DCS1	sp|Q06151|DCPS_YEAST m7GpppX diphosphatase OS=Saccharomyces cerevisiae (strain ATCC 204508 / S288c) OX=559292 GN=DCS1 PE=1 SV=1	DCPS_YEAST m7GpppX diphosphatase OS=Saccharomyces cerevisiae (strain ATCC 204508 / S288c) OX=559292 GN=DCS1 PE=1 SV=1	25.43837045	25.40415918	25.6154825	23.94543415	25.41584424	23.99029582	23.64530981	24.29055236	24.20107053	24.11564789	24.19113977	24.01979293	24.30482821	23.9643227	24.21507644	24.11976206	23.67926391	23.97064344	24.03387271	23.55686883	24.07704297	25.89150298	25.44597944	23.99144742	24.28659529	23.86193562	23.91701328
Q12123	DCS2_YEAST Inactive diphosphatase DCS2 OS=Saccharomyces cerevisiae (strain ATCC 204508 / S288c) OX=559292 GN=DCS2 PE=1 SV=3	DCS2	sp|Q12123|DCS2_YEAST Inactive diphosphatase DCS2 OS=Saccharomyces cerevisiae (strain ATCC 204508 / S288c) OX=559292 GN=DCS2 PE=1 SV=3	DCS2_YEAST Inactive diphosphatase DCS2 OS=Saccharomyces cerevisiae (strain ATCC 204508 / S288c) OX=559292 GN=DCS2 PE=1 SV=3	23.79168132	23.99583076	24.0807318	22.859437	24.0874508	22.93845728	23.10228649	23.00191287	23.28175193	23.4377341	23.5611642	23.43534181	23.78229172	22.8923821	22.9044164	23.34375456	23.27473263	23.64538337	22.99795328	22.60323753	23.14835361	24.18004343	23.93484031	23.47238222	23.8673111	22.64186943	22.87203184
P40087	DDI1_YEAST DNA damage-inducible protein 1 OS=Saccharomyces cerevisiae (strain ATCC 204508 / S288c) OX=559292 GN=DDI1 PE=1 SV=1	DDI1	sp|P40087|DDI1_YEAST DNA damage-inducible protein 1 OS=Saccharomyces cerevisiae (strain ATCC 204508 / S288c) OX=559292 GN=DDI1 PE=1 SV=1	DDI1_YEAST DNA damage-inducible protein 1 OS=Saccharomyces cerevisiae (strain ATCC 204508 / S288c) OX=559292 GN=DDI1 PE=1 SV=1	26.01252396	26.3301018	26.06817446	26.5431195	26.79150609	26.42524191	26.86786857	26.30199374	26.2962067	26.65392004	27.15033547	27.06125697	27.45564806	26.93382786	27.16629271	27.3321728	27.12499538	27.68091403	27.11409815	26.33330724	26.4200158	26.22215469	26.48697214	27.13277911	27.08988549	26.2963733	26.25007802
Q99321	DDP1_YEAST Diphosphoinositol polyphosphate phosphohydrolase DDP1 OS=Saccharomyces cerevisiae (strain ATCC 204508 / S288c) OX=559292 GN=DDP1 PE=1 SV=3	DDP1	sp|Q99321|DDP1_YEAST Diphosphoinositol polyphosphate phosphohydrolase DDP1 OS=Saccharomyces cerevisiae (strain ATCC 204508 / S288c) OX=559292 GN=DDP1 PE=1 SV=3	DDP1_YEAST Diphosphoinositol polyphosphate phosphohydrolase DDP1 OS=Saccharomyces cerevisiae (strain ATCC 204508 / S288c) OX=559292 GN=DDP1 PE=1 SV=3	25.31767231	25.54206655	25.86372762	24.89918593	25.99982934	26.26688312	25.31582214	25.57296755	25.82263954	25.83128162	24.2620772	24.97085893	23.93404307	24.19929126	25.37438665	25.69518882	25.47690566	24.85726299	24.87240519	24.83210846	24.7636047	25.91914812	26.33818159	25.6390154	25.38114593	25.43255382	26.03123305
P18899	DDR48_YEAST Stress protein DDR48 OS=Saccharomyces cerevisiae (strain ATCC 204508 / S288c) OX=559292 GN=DDR48 PE=1 SV=4	DDR48	sp|P18899|DDR48_YEAST Stress protein DDR48 OS=Saccharomyces cerevisiae (strain ATCC 204508 / S288c) OX=559292 GN=DDR48 PE=1 SV=4	DDR48_YEAST Stress protein DDR48 OS=Saccharomyces cerevisiae (strain ATCC 204508 / S288c) OX=559292 GN=DDR48 PE=1 SV=4	23.62823052	22.67775733	22.28764088	24.48155466	24.79967372	23.87803273	24.89711487	22.93318417	22.55862417	23.91252856	23.4206874	23.54416492	24.63133435	23.75044635	21.69972281	22.72990228	23.14303847	23.12086348	24.11064624	22.38471991	22.8299921	22.82000467	25.74780158	23.58484079	24.49883479	23.88483633	22.84664791
P06634	DED1_YEAST ATP-dependent RNA helicase DED1 OS=Saccharomyces cerevisiae (strain ATCC 204508 / S288c) OX=559292 GN=DED1 PE=1 SV=2	DED1	sp|P06634|DED1_YEAST ATP-dependent RNA helicase DED1 OS=Saccharomyces cerevisiae (strain ATCC 204508 / S288c) OX=559292 GN=DED1 PE=1 SV=2	DED1_YEAST ATP-dependent RNA helicase DED1 OS=Saccharomyces cerevisiae (strain ATCC 204508 / S288c) OX=559292 GN=DED1 PE=1 SV=2	30.23433076	30.4231659	29.86146031	29.86459137	30.10770877	29.27452531	29.64422999	29.90448082	29.51206595	29.6455773	29.96874874	29.69676092	29.50112124	29.86908763	29.75327039	30.38385246	30.58490555	30.67767731	29.84115066	30.47551865	29.95785899	29.71576428	29.72079459	29.78168789	29.62780843	29.81515876	29.67294513
P38707	SYNC_YEAST Asparagine--tRNA ligase, cytoplasmic OS=Saccharomyces cerevisiae (strain ATCC 204508 / S288c) OX=559292 GN=DED81 PE=1 SV=1	DED81	sp|P38707|SYNC_YEAST Asparagine--tRNA ligase, cytoplasmic OS=Saccharomyces cerevisiae (strain ATCC 204508 / S288c) OX=559292 GN=DED81 PE=1 SV=1	SYNC_YEAST Asparagine--tRNA ligase, cytoplasmic OS=Saccharomyces cerevisiae (strain ATCC 204508 / S288c) OX=559292 GN=DED81 PE=1 SV=1	27.98702364	28.43802468	28.42608534	28.15533497	28.30292211	27.79556879	27.58199686	27.63002218	27.35301565	27.34496809	27.95380476	28.02270835	28.52854215	27.68913403	28.17267191	28.03202786	28.0209986	28.22252509	28.05297012	27.77966477	28.02409855	28.77110289	28.55575988	27.72435901	27.73973559	27.80196732	27.60897513
P35732	DEF1_YEAST RNA polymerase II degradation factor 1 OS=Saccharomyces cerevisiae (strain ATCC 204508 / S288c) OX=559292 GN=DEF1 PE=1 SV=1	DEF1	sp|P35732|DEF1_YEAST RNA polymerase II degradation factor 1 OS=Saccharomyces cerevisiae (strain ATCC 204508 / S288c) OX=559292 GN=DEF1 PE=1 SV=1	DEF1_YEAST RNA polymerase II degradation factor 1 OS=Saccharomyces cerevisiae (strain ATCC 204508 / S288c) OX=559292 GN=DEF1 PE=1 SV=1	23.37299912	23.10332105	23.33111262	23.76746743	23.82011205	23.80166768	23.67004166	23.33211418	23.23807044	22.90781936	22.67780157	22.67095882	24.08624813	22.82891223	21.94685411	21.25628037	22.32057782	21.9878842	23.30218769	22.29465244	22.92254152	23.97016612	24.64433774	23.02524597	24.01234262	23.69695467	23.71420432
P07807	DYR_YEAST Dihydrofolate reductase OS=Saccharomyces cerevisiae (strain ATCC 204508 / S288c) OX=559292 GN=DFR1 PE=1 SV=2	DFR1	sp|P07807|DYR_YEAST Dihydrofolate reductase OS=Saccharomyces cerevisiae (strain ATCC 204508 / S288c) OX=559292 GN=DFR1 PE=1 SV=2	DYR_YEAST Dihydrofolate reductase OS=Saccharomyces cerevisiae (strain ATCC 204508 / S288c) OX=559292 GN=DFR1 PE=1 SV=2	22.45922597	22.23530024	22.51991977	22.84302273	22.61794468	23.5904987	23.4255548	23.08844119	24.18787593	23.76421227	22.76840598	23.47295563	22.85566183	23.41838214	23.67661665	23.50662223	23.70098326	23.24840035	23.3097927	21.58313885	22.22764545	22.77243719	22.08287666	22.3641911	23.12830826	23.24864015	23.53302783
P39517	DHH1_YEAST ATP-dependent RNA helicase DHH1 OS=Saccharomyces cerevisiae (strain ATCC 204508 / S288c) OX=559292 GN=DHH1 PE=1 SV=1	DHH1	sp|P39517|DHH1_YEAST ATP-dependent RNA helicase DHH1 OS=Saccharomyces cerevisiae (strain ATCC 204508 / S288c) OX=559292 GN=DHH1 PE=1 SV=1	DHH1_YEAST ATP-dependent RNA helicase DHH1 OS=Saccharomyces cerevisiae (strain ATCC 204508 / S288c) OX=559292 GN=DHH1 PE=1 SV=1	28.52566104	28.39431831	27.98273446	27.81234244	27.86120794	26.91882438	27.43881922	27.80693394	27.44744191	27.47426934	27.88040316	27.37255978	27.71988515	27.5549749	27.50258871	27.34499881	27.20859208	27.52496623	27.33087303	28.52596858	28.33822532	27.93477722	27.58636662	27.50073495	27.15499456	27.67997414	27.23871332
P36108	DID4_YEAST DOA4-independent degradation protein 4 OS=Saccharomyces cerevisiae (strain ATCC 204508 / S288c) OX=559292 GN=DID4 PE=1 SV=2	DID4	sp|P36108|DID4_YEAST DOA4-independent degradation protein 4 OS=Saccharomyces cerevisiae (strain ATCC 204508 / S288c) OX=559292 GN=DID4 PE=1 SV=2	DID4_YEAST DOA4-independent degradation protein 4 OS=Saccharomyces cerevisiae (strain ATCC 204508 / S288c) OX=559292 GN=DID4 PE=1 SV=2	27.08979487	27.04590494	27.10923014	27.25529611	27.27197644	27.29904562	27.67849632	27.40990087	27.55005068	27.66627819	27.58071729	27.76423493	27.69155799	27.88188964	28.03751718	28.0092885	27.44439752	27.83357759	27.52976109	27.19996253	27.22093615	27.08977664	26.81638945	27.73732408	27.57953702	27.44830053	27.50507004
Q08162	RRP44_YEAST Exosome complex exonuclease DIS3 OS=Saccharomyces cerevisiae (strain ATCC 204508 / S288c) OX=559292 GN=DIS3 PE=1 SV=1	DIS3	sp|Q08162|RRP44_YEAST Exosome complex exonuclease DIS3 OS=Saccharomyces cerevisiae (strain ATCC 204508 / S288c) OX=559292 GN=DIS3 PE=1 SV=1	RRP44_YEAST Exosome complex exonuclease DIS3 OS=Saccharomyces cerevisiae (strain ATCC 204508 / S288c) OX=559292 GN=DIS3 PE=1 SV=1	23.39936133	23.06982825	23.24070953	22.09187107	22.7409577	22.6812859	21.48485807	23.19999344	22.2145828	22.74306777	23.44059485	22.40045591	22.9420544	22.92544004	23.72580128	22.61284866	22.63958548	22.73336477	22.23230551	23.63618235	22.85020839	22.97418901	21.73123911	22.51317626	22.04757906	22.45633707	22.91718674
P32891	DLD1_YEAST D-lactate dehydrogenase [cytochrome] 1, mitochondrial OS=Saccharomyces cerevisiae (strain ATCC 204508 / S288c) OX=559292 GN=DLD1 PE=1 SV=2	DLD1	sp|P32891|DLD1_YEAST D-lactate dehydrogenase [cytochrome] 1, mitochondrial OS=Saccharomyces cerevisiae (strain ATCC 204508 / S288c) OX=559292 GN=DLD1 PE=1 SV=2	DLD1_YEAST D-lactate dehydrogenase [cytochrome] 1, mitochondrial OS=Saccharomyces cerevisiae (strain ATCC 204508 / S288c) OX=559292 GN=DLD1 PE=1 SV=2	21.77208753	22.43647371	22.77820211	22.29085947	22.63143744	23.58473971	22.27784783	22.56636054	22.54105294	21.69475992	22.69484701	23.08764799	23.96288201	22.03593415	21.86941792	23.36119507	23.34362747	23.4440926	23.70779161	21.17588438	21.49904916	22.70767993	23.29514259	22.90774094	22.17161649	22.22822419	23.0802406
P46681	DLD2_YEAST D-2-hydroxyglutarate--pyruvate transhydrogenase DLD2 OS=Saccharomyces cerevisiae (strain ATCC 204508 / S288c) OX=559292 GN=DLD2 PE=1 SV=1	DLD2	sp|P46681|DLD2_YEAST D-2-hydroxyglutarate--pyruvate transhydrogenase DLD2 OS=Saccharomyces cerevisiae (strain ATCC 204508 / S288c) OX=559292 GN=DLD2 PE=1 SV=1	DLD2_YEAST D-2-hydroxyglutarate--pyruvate transhydrogenase DLD2 OS=Saccharomyces cerevisiae (strain ATCC 204508 / S288c) OX=559292 GN=DLD2 PE=1 SV=1	21.07843177	20.9045442	23.06139722	21.87574114	20.58114304	20.51641567	21.33489017	20.49754393	21.33621849	21.47865063	21.68455589	21.30663872	20.83535101	21.05290424	21.12018857	21.36599273	20.95922038	21.78661579	20.44500526	22.39210756	21.87541566	19.25710611	20.05148007	21.47380376	21.20667191	20.47927029	19.89952184
P39976	DLD3_YEAST D-2-hydroxyglutarate--pyruvate transhydrogenase DLD3 OS=Saccharomyces cerevisiae (strain ATCC 204508 / S288c) OX=559292 GN=DLD3 PE=1 SV=1	DLD3	sp|P39976|DLD3_YEAST D-2-hydroxyglutarate--pyruvate transhydrogenase DLD3 OS=Saccharomyces cerevisiae (strain ATCC 204508 / S288c) OX=559292 GN=DLD3 PE=1 SV=1	DLD3_YEAST D-2-hydroxyglutarate--pyruvate transhydrogenase DLD3 OS=Saccharomyces cerevisiae (strain ATCC 204508 / S288c) OX=559292 GN=DLD3 PE=1 SV=1	28.63533003	28.70712683	28.83623198	27.83464956	28.3629593	27.10108696	27.50496375	27.94836588	27.81106732	27.6290063	28.1724558	28.12115197	28.01497078	28.19112769	28.53079405	27.72374721	27.93126185	27.74664381	27.88914884	28.5719149	28.04563773	28.53741775	28.09867158	27.67378006	27.42587264	28.02629064	27.89288974
P54861	DNM1_YEAST Dynamin-related protein DNM1 OS=Saccharomyces cerevisiae (strain ATCC 204508 / S288c) OX=559292 GN=DNM1 PE=1 SV=1	DNM1	sp|P54861|DNM1_YEAST Dynamin-related protein DNM1 OS=Saccharomyces cerevisiae (strain ATCC 204508 / S288c) OX=559292 GN=DNM1 PE=1 SV=1	DNM1_YEAST Dynamin-related protein DNM1 OS=Saccharomyces cerevisiae (strain ATCC 204508 / S288c) OX=559292 GN=DNM1 PE=1 SV=1	24.27892678	24.33277858	24.29139782	24.54783733	24.33641527	23.04255436	23.91408474	24.03738024	23.83852663	23.50162422	23.71686675	23.82179958	23.47875905	24.30191329	23.97429444	23.27803611	23.47809538	23.34982429	23.6802054	23.78935535	24.07529879	24.385273	23.65207892	23.54174931	23.44308999	23.53417968	23.96532028
P36037	DOA1_YEAST Protein DOA1 OS=Saccharomyces cerevisiae (strain ATCC 204508 / S288c) OX=559292 GN=DOA1 PE=1 SV=1	DOA1	sp|P36037|DOA1_YEAST Protein DOA1 OS=Saccharomyces cerevisiae (strain ATCC 204508 / S288c) OX=559292 GN=DOA1 PE=1 SV=1	DOA1_YEAST Protein DOA1 OS=Saccharomyces cerevisiae (strain ATCC 204508 / S288c) OX=559292 GN=DOA1 PE=1 SV=1	24.73853528	24.45188798	24.89690816	25.07442493	25.10183863	25.44671769	25.43681118	25.36974842	24.88058933	25.15904563	24.46054812	24.89441666	24.7524041	24.68859405	24.13627857	24.95262312	24.57450379	24.6723325	25.11999998	24.10053235	24.85629211	24.84358505	25.36449032	25.26772147	25.48183231	25.02815365	25.16605008
P38773	DOG2_YEAST 2-deoxyglucose-6-phosphate phosphatase 2 OS=Saccharomyces cerevisiae (strain ATCC 204508 / S288c) OX=559292 GN=DOG2 PE=1 SV=1	DOG2	sp|P38773|DOG2_YEAST 2-deoxyglucose-6-phosphate phosphatase 2 OS=Saccharomyces cerevisiae (strain ATCC 204508 / S288c) OX=559292 GN=DOG2 PE=1 SV=1	DOG2_YEAST 2-deoxyglucose-6-phosphate phosphatase 2 OS=Saccharomyces cerevisiae (strain ATCC 204508 / S288c) OX=559292 GN=DOG2 PE=1 SV=1	25.26212927	24.84908809	25.3439259	25.347086	24.97731676	25.02065462	25.63589617	25.36065965	25.78330777	25.35415355	25.25851513	24.98399358	25.68121717	25.23925858	24.91700575	25.21769239	25.31850268	25.05839709	25.37072118	25.30029561	25.40581232	24.67945685	24.69216653	24.98984996	25.13703003	25.45453545	24.98856922
Q03921	DOP1_YEAST Protein dopey OS=Saccharomyces cerevisiae (strain ATCC 204508 / S288c) OX=559292 GN=DOP1 PE=1 SV=1	DOP1	sp|Q03921|DOP1_YEAST Protein dopey OS=Saccharomyces cerevisiae (strain ATCC 204508 / S288c) OX=559292 GN=DOP1 PE=1 SV=1	DOP1_YEAST Protein dopey OS=Saccharomyces cerevisiae (strain ATCC 204508 / S288c) OX=559292 GN=DOP1 PE=1 SV=1	21.37270462	21.40668618	21.19549053	22.39982629	21.40516282	21.89883181	21.08889507	21.60601362	20.73888525	21.04153574	22.20051157	22.54520185	22.54061693	22.54437568	21.9158362	21.40741817	21.1743694	21.96344574	22.15818799	21.64721088	21.7086251	21.32328459	21.35074962	21.2940597	21.62638234	21.58835132	21.17440788
P54858	DOS2_YEAST Protein DOS2 OS=Saccharomyces cerevisiae (strain ATCC 204508 / S288c) OX=559292 GN=DOS2 PE=1 SV=1	DOS2	sp|P54858|DOS2_YEAST Protein DOS2 OS=Saccharomyces cerevisiae (strain ATCC 204508 / S288c) OX=559292 GN=DOS2 PE=1 SV=1	DOS2_YEAST Protein DOS2 OS=Saccharomyces cerevisiae (strain ATCC 204508 / S288c) OX=559292 GN=DOS2 PE=1 SV=1	23.51525064	23.32597723	23.05959744	24.66100568	23.99523707	24.74697008	24.75305441	24.24036005	24.48690712	24.76335992	24.45049786	24.68227907	24.31888024	24.82128123	23.76893635	23.30379686	24.09482479	23.46227403	24.62788294	23.80268761	24.12593528	23.43912317	24.23058822	24.02346154	24.90206065	24.53140988	24.56026888
Q04603	DPB4_YEAST DNA polymerase epsilon subunit D OS=Saccharomyces cerevisiae (strain ATCC 204508 / S288c) OX=559292 GN=DPB4 PE=1 SV=1	DPB4	sp|Q04603|DPB4_YEAST DNA polymerase epsilon subunit D OS=Saccharomyces cerevisiae (strain ATCC 204508 / S288c) OX=559292 GN=DPB4 PE=1 SV=1	DPB4_YEAST DNA polymerase epsilon subunit D OS=Saccharomyces cerevisiae (strain ATCC 204508 / S288c) OX=559292 GN=DPB4 PE=1 SV=1	24.69681026	24.52524808	24.50171538	26.24026383	25.12694311	25.80752974	25.98336738	25.6945763	25.9958769	26.14235009	26.22633478	26.31051611	25.80836733	26.55049261	26.42796199	26.33311871	26.33184306	26.12518002	26.22054443	25.46796894	25.6720677	24.80145678	25.13813676	25.53793074	26.09293177	25.66376186	25.84579093
P32469	DPH5_YEAST Diphthine methyl ester synthase OS=Saccharomyces cerevisiae (strain ATCC 204508 / S288c) OX=559292 GN=DPH5 PE=1 SV=1	DPH5	sp|P32469|DPH5_YEAST Diphthine methyl ester synthase OS=Saccharomyces cerevisiae (strain ATCC 204508 / S288c) OX=559292 GN=DPH5 PE=1 SV=1	DPH5_YEAST Diphthine methyl ester synthase OS=Saccharomyces cerevisiae (strain ATCC 204508 / S288c) OX=559292 GN=DPH5 PE=1 SV=1	23.79549618	23.8534751	24.42365031	24.23567067	23.97514428	25.3217003	25.07566994	24.86029893	25.59880169	25.36809561	23.95633822	24.01305072	23.94003053	23.773719	23.17720677	23.92842209	24.68500765	23.91413407	24.5499597	23.90716285	23.64051234	23.28752103	23.99091617	24.03377872	24.92024786	25.22167396	25.34283193
Q05567	SGPL_YEAST Sphingosine-1-phosphate lyase OS=Saccharomyces cerevisiae (strain ATCC 204508 / S288c) OX=559292 GN=DPL1 PE=1 SV=1	DPL1	sp|Q05567|SGPL_YEAST Sphingosine-1-phosphate lyase OS=Saccharomyces cerevisiae (strain ATCC 204508 / S288c) OX=559292 GN=DPL1 PE=1 SV=1	SGPL_YEAST Sphingosine-1-phosphate lyase OS=Saccharomyces cerevisiae (strain ATCC 204508 / S288c) OX=559292 GN=DPL1 PE=1 SV=1	25.00627175	25.68604707	25.41937315	25.39690835	25.03395525	24.88517429	23.98860628	23.8802548	24.40581212	24.5292217	25.33514436	25.709546	25.18588053	25.21117755	25.45027537	24.98434805	24.87435042	25.04390538	25.31122166	25.37938243	25.18414875	25.87240887	25.23894953	24.7820958	25.08126528	24.08382297	24.64362569
P14020	DPM1_YEAST Dolichol-phosphate mannosyltransferase OS=Saccharomyces cerevisiae (strain ATCC 204508 / S288c) OX=559292 GN=DPM1 PE=1 SV=3	DPM1	sp|P14020|DPM1_YEAST Dolichol-phosphate mannosyltransferase OS=Saccharomyces cerevisiae (strain ATCC 204508 / S288c) OX=559292 GN=DPM1 PE=1 SV=3	DPM1_YEAST Dolichol-phosphate mannosyltransferase OS=Saccharomyces cerevisiae (strain ATCC 204508 / S288c) OX=559292 GN=DPM1 PE=1 SV=3	28.88855369	28.88320121	28.61769466	28.58788426	28.59806838	27.82353082	28.76685706	28.72060951	28.56204967	28.86062133	29.39570232	28.75203847	28.99333918	29.11321404	28.93679992	28.75851827	28.53695306	28.66823581	28.79296244	29.1275393	29.25810512	28.28969666	28.08706652	28.40598324	28.21021014	28.6519605	28.4938011
P04802	SYDC_YEAST Aspartate--tRNA ligase, cytoplasmic OS=Saccharomyces cerevisiae (strain ATCC 204508 / S288c) OX=559292 GN=DPS1 PE=1 SV=3	DPS1	sp|P04802|SYDC_YEAST Aspartate--tRNA ligase, cytoplasmic OS=Saccharomyces cerevisiae (strain ATCC 204508 / S288c) OX=559292 GN=DPS1 PE=1 SV=3	SYDC_YEAST Aspartate--tRNA ligase, cytoplasmic OS=Saccharomyces cerevisiae (strain ATCC 204508 / S288c) OX=559292 GN=DPS1 PE=1 SV=3	27.76518129	27.99478505	28.09759207	27.8357316	27.98106823	27.14651613	26.46636376	26.92729081	26.2134457	26.33616555	27.79377125	27.45024645	27.94106326	27.27909304	27.70335492	27.37664056	26.81271346	26.94434349	27.28488364	27.55950795	28.03474859	28.10015395	27.9971375	26.86843544	26.33262082	26.8236749	27.08937399
P53753	ENG1_YEAST Endo-1,3(4)-beta-glucanase 1 OS=Saccharomyces cerevisiae (strain ATCC 204508 / S288c) OX=559292 GN=DSE4 PE=1 SV=1	DSE4	sp|P53753|ENG1_YEAST Endo-1,3(4)-beta-glucanase 1 OS=Saccharomyces cerevisiae (strain ATCC 204508 / S288c) OX=559292 GN=DSE4 PE=1 SV=1	ENG1_YEAST Endo-1,3(4)-beta-glucanase 1 OS=Saccharomyces cerevisiae (strain ATCC 204508 / S288c) OX=559292 GN=DSE4 PE=1 SV=1	25.63685916	25.49665504	25.77296246	25.85587933	26.24893881	26.829494	26.01595155	25.50175695	26.24003786	26.0966426	25.39801435	25.86155965	25.57546745	25.67332765	25.40484557	25.72601002	25.79215859	25.69249871	26.01952352	25.33603808	25.51899668	26.32974174	26.98058824	26.26683047	26.84279554	26.28864106	26.07937457
P48510	DSK2_YEAST Ubiquitin domain-containing protein DSK2 OS=Saccharomyces cerevisiae (strain ATCC 204508 / S288c) OX=559292 GN=DSK2 PE=1 SV=2	DSK2	sp|P48510|DSK2_YEAST Ubiquitin domain-containing protein DSK2 OS=Saccharomyces cerevisiae (strain ATCC 204508 / S288c) OX=559292 GN=DSK2 PE=1 SV=2	DSK2_YEAST Ubiquitin domain-containing protein DSK2 OS=Saccharomyces cerevisiae (strain ATCC 204508 / S288c) OX=559292 GN=DSK2 PE=1 SV=2	26.25582268	25.71611351	25.70794496	26.1275157	26.07671867	26.31914957	27.36508241	27.11990292	26.6049571	26.88364283	26.02321883	25.44312183	26.07992287	26.08457899	25.20925613	26.50684581	26.51820434	26.72391771	25.96916287	26.71106153	26.13207611	24.76869488	25.6805556	26.95962965	26.70690178	27.31551059	26.49600774
P43616	DUG1_YEAST Cys-Gly metallodipeptidase DUG1 OS=Saccharomyces cerevisiae (strain ATCC 204508 / S288c) OX=559292 GN=DUG1 PE=1 SV=1	DUG1	sp|P43616|DUG1_YEAST Cys-Gly metallodipeptidase DUG1 OS=Saccharomyces cerevisiae (strain ATCC 204508 / S288c) OX=559292 GN=DUG1 PE=1 SV=1	DUG1_YEAST Cys-Gly metallodipeptidase DUG1 OS=Saccharomyces cerevisiae (strain ATCC 204508 / S288c) OX=559292 GN=DUG1 PE=1 SV=1	29.54211118	29.71217557	29.45224303	30.1236617	29.37715697	29.26822142	29.4191269	29.48230798	29.26578342	29.27986794	30.01230765	30.02336917	30.22824254	30.24851969	29.80362744	29.8450309	29.97814007	30.14069323	30.1158385	29.90535849	30.13612354	29.47671078	29.37145931	29.43701069	29.3216332	29.42002345	29.21105167
P38791	DHYS_YEAST Deoxyhypusine synthase OS=Saccharomyces cerevisiae (strain ATCC 204508 / S288c) OX=559292 GN=DYS1 PE=1 SV=1	DYS1	sp|P38791|DHYS_YEAST Deoxyhypusine synthase OS=Saccharomyces cerevisiae (strain ATCC 204508 / S288c) OX=559292 GN=DYS1 PE=1 SV=1	DHYS_YEAST Deoxyhypusine synthase OS=Saccharomyces cerevisiae (strain ATCC 204508 / S288c) OX=559292 GN=DYS1 PE=1 SV=1	27.63341263	27.82825749	27.63025917	26.84278175	27.52204825	26.53282102	26.77625316	27.32742825	26.71902094	26.83713789	27.0184268	26.63759058	26.81627902	26.70958241	27.34662301	27.05802991	27.06021642	26.91191132	26.87203907	27.69472306	27.39415018	27.64313771	27.37663049	26.91273952	26.47217449	27.03980656	27.19942705
P36049	EBP2_YEAST rRNA-processing protein EBP2 OS=Saccharomyces cerevisiae (strain ATCC 204508 / S288c) OX=559292 GN=EBP2 PE=1 SV=1	EBP2	sp|P36049|EBP2_YEAST rRNA-processing protein EBP2 OS=Saccharomyces cerevisiae (strain ATCC 204508 / S288c) OX=559292 GN=EBP2 PE=1 SV=1	EBP2_YEAST rRNA-processing protein EBP2 OS=Saccharomyces cerevisiae (strain ATCC 204508 / S288c) OX=559292 GN=EBP2 PE=1 SV=1	24.2458241	23.96000698	23.78261851	23.50037556	23.31192103	23.92330269	23.18406812	23.83506843	24.17844985	23.63057141	23.17527606	23.23984584	23.22421001	23.31319934	23.51968126	23.4633055	23.60290302	23.37692871	22.94227203	23.06001452	23.12216643	24.15700826	24.23202155	23.33012781	23.12471814	23.39847559	23.4755697
P39715	ECM1_YEAST Shuttling pre-60S factor ECM1 OS=Saccharomyces cerevisiae (strain ATCC 204508 / S288c) OX=559292 GN=ECM1 PE=1 SV=2	ECM1	sp|P39715|ECM1_YEAST Shuttling pre-60S factor ECM1 OS=Saccharomyces cerevisiae (strain ATCC 204508 / S288c) OX=559292 GN=ECM1 PE=1 SV=2	ECM1_YEAST Shuttling pre-60S factor ECM1 OS=Saccharomyces cerevisiae (strain ATCC 204508 / S288c) OX=559292 GN=ECM1 PE=1 SV=2	20.27320104	20.44075144	20.82467553	20.57572955	20.64596525	22.82108884	21.51669651	21.32677633	21.87833486	21.52923911	20.37785983	22.14096372	19.97196929	20.44726261	20.99848756	23.3497068	22.24551802	22.10764841	21.54051256	21.02971438	20.68933989	20.53979734	21.86037252	21.56640807	20.8401712	20.1828476	21.72733562
P39987	HSP7E_YEAST Heat shock protein SSC3, mitochondrial OS=Saccharomyces cerevisiae (strain ATCC 204508 / S288c) OX=559292 GN=ECM10 PE=3 SV=1	ECM10	sp|P39987|HSP7E_YEAST Heat shock protein SSC3, mitochondrial OS=Saccharomyces cerevisiae (strain ATCC 204508 / S288c) OX=559292 GN=ECM10 PE=3 SV=1	HSP7E_YEAST Heat shock protein SSC3, mitochondrial OS=Saccharomyces cerevisiae (strain ATCC 204508 / S288c) OX=559292 GN=ECM10 PE=3 SV=1	25.0946771	25.72215539	25.7272687	25.75031589	26.33645791	26.81483173	26.20085093	25.62156732	25.92666372	25.38402844	24.85990547	25.35559674	26.05963423	24.92182432	24.18069951	24.21470194	24.56323929	24.31929127	25.50695263	23.68022314	23.98533378	26.40461078	27.08730672	25.88684621	26.88363265	25.70933001	25.97656336
P38836	ECM14_YEAST Putative metallocarboxypeptidase ECM14 OS=Saccharomyces cerevisiae (strain ATCC 204508 / S288c) OX=559292 GN=ECM14 PE=1 SV=1	ECM14	sp|P38836|ECM14_YEAST Putative metallocarboxypeptidase ECM14 OS=Saccharomyces cerevisiae (strain ATCC 204508 / S288c) OX=559292 GN=ECM14 PE=1 SV=1	ECM14_YEAST Putative metallocarboxypeptidase ECM14 OS=Saccharomyces cerevisiae (strain ATCC 204508 / S288c) OX=559292 GN=ECM14 PE=1 SV=1	22.67443717	22.90233364	22.26445238	22.44738535	22.24766418	23.48187472	23.30000895	23.37811284	23.73463885	24.01738037	22.40828263	22.35759825	21.91809604	22.43850752	23.16369678	23.60183216	23.27838625	22.94821232	22.33443159	23.12572719	22.78645496	22.80335614	22.74250046	23.88147028	24.08919011	23.35011146	23.47521196
P38737	ECM29_YEAST Proteasome component ECM29 OS=Saccharomyces cerevisiae (strain ATCC 204508 / S288c) OX=559292 GN=ECM29 PE=1 SV=1	ECM29	sp|P38737|ECM29_YEAST Proteasome component ECM29 OS=Saccharomyces cerevisiae (strain ATCC 204508 / S288c) OX=559292 GN=ECM29 PE=1 SV=1	ECM29_YEAST Proteasome component ECM29 OS=Saccharomyces cerevisiae (strain ATCC 204508 / S288c) OX=559292 GN=ECM29 PE=1 SV=1	26.04348338	26.38398104	26.53675512	25.96048056	26.16257409	25.91661537	24.99709036	25.73980143	25.29189589	24.8212378	25.90419729	26.02746189	26.03326778	25.79088459	26.42457773	25.60765046	25.55964725	25.68905905	25.871004	26.03663368	25.8506198	26.58666947	26.01283718	25.66383129	25.3149949	25.61889704	26.05902166
P38248	ECM33_YEAST Cell wall protein ECM33 OS=Saccharomyces cerevisiae (strain ATCC 204508 / S288c) OX=559292 GN=ECM33 PE=1 SV=3	ECM33	sp|P38248|ECM33_YEAST Cell wall protein ECM33 OS=Saccharomyces cerevisiae (strain ATCC 204508 / S288c) OX=559292 GN=ECM33 PE=1 SV=3	ECM33_YEAST Cell wall protein ECM33 OS=Saccharomyces cerevisiae (strain ATCC 204508 / S288c) OX=559292 GN=ECM33 PE=1 SV=3	27.13405517	27.58617475	27.66725824	26.75944959	27.99580052	27.22833176	27.66386602	26.79343424	26.36681921	26.76244565	26.06801007	26.11388586	26.98537361	25.75729819	25.98202811	26.73588252	26.62792771	27.04243299	26.42879083	25.57468425	26.02615325	28.09128006	28.32286581	27.65489915	28.06475018	26.74328374	26.58221716
Q05902	ECM38_YEAST Glutathione hydrolase proenzyme OS=Saccharomyces cerevisiae (strain ATCC 204508 / S288c) OX=559292 GN=ECM38 PE=1 SV=1	ECM38	sp|Q05902|ECM38_YEAST Glutathione hydrolase proenzyme OS=Saccharomyces cerevisiae (strain ATCC 204508 / S288c) OX=559292 GN=ECM38 PE=1 SV=1	ECM38_YEAST Glutathione hydrolase proenzyme OS=Saccharomyces cerevisiae (strain ATCC 204508 / S288c) OX=559292 GN=ECM38 PE=1 SV=1	22.18215602	22.32071144	21.95110067	21.45878743	21.49208944	22.25729533	22.56523324	22.31636572	22.76585315	23.40600195	23.02638246	23.01684673	22.3811974	21.60709301	23.19601798	22.96842642	22.65027749	23.07961565	22.10280217	21.93421601	22.0890215	22.05463035	21.50046048	23.06220891	22.68272454	22.21072006	21.89541318
P34216	EDE1_YEAST EH domain-containing and endocytosis protein 1 OS=Saccharomyces cerevisiae (strain ATCC 204508 / S288c) OX=559292 GN=EDE1 PE=1 SV=2	EDE1	sp|P34216|EDE1_YEAST EH domain-containing and endocytosis protein 1 OS=Saccharomyces cerevisiae (strain ATCC 204508 / S288c) OX=559292 GN=EDE1 PE=1 SV=2	EDE1_YEAST EH domain-containing and endocytosis protein 1 OS=Saccharomyces cerevisiae (strain ATCC 204508 / S288c) OX=559292 GN=EDE1 PE=1 SV=2	28.41404013	28.5867987	28.66641259	28.61900087	29.26662446	29.53628423	29.2758009	28.99730156	29.15051647	28.82572414	28.00628969	28.14836485	28.47334026	27.85743062	27.07887862	28.10191425	28.44866104	28.47424251	28.60725975	27.41179795	28.14511859	28.68467896	29.32098125	29.27340206	29.7550687	28.98154718	29.26631907
P32471	EF1B_YEAST Elongation factor 1-beta OS=Saccharomyces cerevisiae (strain ATCC 204508 / S288c) OX=559292 GN=EFB1 PE=1 SV=4	EFB1	sp|P32471|EF1B_YEAST Elongation factor 1-beta OS=Saccharomyces cerevisiae (strain ATCC 204508 / S288c) OX=559292 GN=EFB1 PE=1 SV=4	EF1B_YEAST Elongation factor 1-beta OS=Saccharomyces cerevisiae (strain ATCC 204508 / S288c) OX=559292 GN=EFB1 PE=1 SV=4	31.86269714	32.03238036	31.62989319	32.3943891	32.01978306	32.9034389	33.07175277	33.01471338	32.97902281	33.23467486	31.84915104	31.98113906	31.84198638	32.25312595	31.73469618	32.46121468	32.60182878	32.39423254	32.05509866	32.59658088	32.72195721	31.73324729	31.79395758	32.90109743	32.90567555	32.94074961	32.73508633
Q3E705	EFG1P_YEAST rRNA-processing protein EFG1 OS=Saccharomyces cerevisiae (strain ATCC 204508 / S288c) OX=559292 GN=EFG1 PE=1 SV=2	EFG1	sp|Q3E705|EFG1P_YEAST rRNA-processing protein EFG1 OS=Saccharomyces cerevisiae (strain ATCC 204508 / S288c) OX=559292 GN=EFG1 PE=1 SV=2	EFG1P_YEAST rRNA-processing protein EFG1 OS=Saccharomyces cerevisiae (strain ATCC 204508 / S288c) OX=559292 GN=EFG1 PE=1 SV=2	21.28978327	20.7712765	20.71578335	21.37782649	21.51808197	23.0743498	22.11524427	21.79824868	22.60063931	22.62431736	22.30398103	23.00617498	21.15148578	22.52391166	23.12184792	23.55811032	23.17794977	23.22830362	22.49049643	21.19453775	21.10465381	21.42154286	21.82798262	22.06218255	23.04305512	21.4494192	21.91372662
P38732	EFM1_YEAST Protein-lysine N-methyltransferase EFM1 OS=Saccharomyces cerevisiae (strain ATCC 204508 / S288c) OX=559292 GN=EFM1 PE=1 SV=1	EFM1	sp|P38732|EFM1_YEAST Protein-lysine N-methyltransferase EFM1 OS=Saccharomyces cerevisiae (strain ATCC 204508 / S288c) OX=559292 GN=EFM1 PE=1 SV=1	EFM1_YEAST Protein-lysine N-methyltransferase EFM1 OS=Saccharomyces cerevisiae (strain ATCC 204508 / S288c) OX=559292 GN=EFM1 PE=1 SV=1	21.93598753	22.84261015	22.16841603	22.87677449	22.70637661	22.69505922	22.80848818	22.12435272	22.34984076	22.44937281	23.01419657	23.21990739	23.62343962	23.18486601	22.95320624	23.39771526	23.18692434	23.89127093	22.83906034	23.08092458	22.71841299	22.54244385	22.21583398	22.56200443	22.8832064	22.74943047	22.80239651
P40516	EFM4_YEAST Protein-lysine N-methyltransferase EFM4 OS=Saccharomyces cerevisiae (strain ATCC 204508 / S288c) OX=559292 GN=EFM4 PE=1 SV=1	EFM4	sp|P40516|EFM4_YEAST Protein-lysine N-methyltransferase EFM4 OS=Saccharomyces cerevisiae (strain ATCC 204508 / S288c) OX=559292 GN=EFM4 PE=1 SV=1	EFM4_YEAST Protein-lysine N-methyltransferase EFM4 OS=Saccharomyces cerevisiae (strain ATCC 204508 / S288c) OX=559292 GN=EFM4 PE=1 SV=1	25.09439604	24.54750703	25.13437793	26.43778745	26.13473916	26.53830683	26.58866078	26.63521633	25.90949691	25.80978526	25.88320147	25.82219843	26.11572499	26.47321886	25.80056599	26.35959279	26.93724579	26.50837913	26.66688239	26.45073826	26.3216362	24.65544967	26.08351475	25.33541524	26.02948748	26.62621091	26.94896207
P53200	EFM5_YEAST Protein-lysine N-methyltransferase EFM5 OS=Saccharomyces cerevisiae (strain ATCC 204508 / S288c) OX=559292 GN=EFM5 PE=1 SV=2	EFM5	sp|P53200|EFM5_YEAST Protein-lysine N-methyltransferase EFM5 OS=Saccharomyces cerevisiae (strain ATCC 204508 / S288c) OX=559292 GN=EFM5 PE=1 SV=2	EFM5_YEAST Protein-lysine N-methyltransferase EFM5 OS=Saccharomyces cerevisiae (strain ATCC 204508 / S288c) OX=559292 GN=EFM5 PE=1 SV=2	25.80559933	25.44853679	25.89996376	26.26969463	25.91398625	27.13355799	26.6993059	26.43537049	27.10743492	26.59589753	27.52034418	27.56632445	27.1430174	27.27591587	27.57271164	28.04377264	27.81848903	27.36609678	27.64921854	25.9802218	26.00298205	25.63936815	26.32114704	26.07117296	26.72106327	26.52821561	26.93166512
P32324	EF2_YEAST Elongation factor 2 OS=Saccharomyces cerevisiae (strain ATCC 204508 / S288c) OX=559292 GN=EFT1 PE=1 SV=1	EFT1	sp|P32324|EF2_YEAST Elongation factor 2 OS=Saccharomyces cerevisiae (strain ATCC 204508 / S288c) OX=559292 GN=EFT1 PE=1 SV=1	EF2_YEAST Elongation factor 2 OS=Saccharomyces cerevisiae (strain ATCC 204508 / S288c) OX=559292 GN=EFT1 PE=1 SV=1	32.66892867	32.91370474	32.94173702	33.0902827	32.64211861	32.56873738	32.19277527	32.13767635	31.70677678	31.83903703	32.59067192	32.69154952	32.83909008	32.41706544	32.44388613	32.3547735	32.42792006	32.54339052	32.8407585	33.11528666	33.34321398	32.96243102	32.74124081	32.35049729	32.35431334	32.31913102	32.40255577
Q02642	NACB1_YEAST Nascent polypeptide-associated complex subunit beta-1 OS=Saccharomyces cerevisiae (strain ATCC 204508 / S288c) OX=559292 GN=EGD1 PE=1 SV=2	EGD1	sp|Q02642|NACB1_YEAST Nascent polypeptide-associated complex subunit beta-1 OS=Saccharomyces cerevisiae (strain ATCC 204508 / S288c) OX=559292 GN=EGD1 PE=1 SV=2	NACB1_YEAST Nascent polypeptide-associated complex subunit beta-1 OS=Saccharomyces cerevisiae (strain ATCC 204508 / S288c) OX=559292 GN=EGD1 PE=1 SV=2	29.50152385	29.49499846	29.08694717	29.61625124	29.41426043	29.71051257	29.94956784	29.49975624	29.89330102	30.08623956	28.75149338	29.17666996	28.08865316	28.75320165	29.22286587	28.82197574	28.92832312	28.78381707	28.58622121	29.28844034	29.13538927	29.44150493	28.9198103	29.60909148	30.25006476	29.48392152	29.68494177
P38879	NACA_YEAST Nascent polypeptide-associated complex subunit alpha OS=Saccharomyces cerevisiae (strain ATCC 204508 / S288c) OX=559292 GN=EGD2 PE=1 SV=3	EGD2	sp|P38879|NACA_YEAST Nascent polypeptide-associated complex subunit alpha OS=Saccharomyces cerevisiae (strain ATCC 204508 / S288c) OX=559292 GN=EGD2 PE=1 SV=3	NACA_YEAST Nascent polypeptide-associated complex subunit alpha OS=Saccharomyces cerevisiae (strain ATCC 204508 / S288c) OX=559292 GN=EGD2 PE=1 SV=3	30.39273416	30.54758773	30.57743432	30.03463007	30.60435078	31.08158957	30.69435483	30.79417555	30.85212994	30.57061574	30.34676186	30.61141982	30.44947491	30.30354798	30.62599771	30.95895667	30.74059913	30.82090928	30.68739449	29.77674398	29.71060547	30.93979985	30.88325122	30.38365526	30.92962268	30.22295043	30.87176239
P28817	HIBCH_YEAST 3-hydroxyisobutyryl-CoA hydrolase, mitochondrial OS=Saccharomyces cerevisiae (strain ATCC 204508 / S288c) OX=559292 GN=EHD3 PE=1 SV=2	EHD3	sp|P28817|HIBCH_YEAST 3-hydroxyisobutyryl-CoA hydrolase, mitochondrial OS=Saccharomyces cerevisiae (strain ATCC 204508 / S288c) OX=559292 GN=EHD3 PE=1 SV=2	HIBCH_YEAST 3-hydroxyisobutyryl-CoA hydrolase, mitochondrial OS=Saccharomyces cerevisiae (strain ATCC 204508 / S288c) OX=559292 GN=EHD3 PE=1 SV=2	21.4630466	21.20541082	20.40459332	21.35516809	20.87969511	19.96336404	20.97887481	20.95205064	21.54968679	20.99022624	20.60364466	20.2638295	20.83548859	21.33407355	20.16874526	20.44756478	19.49406292	20.45590701	19.80061821	21.70720746	21.12521017	20.36885791	20.10832739	20.88896248	20.96385103	21.75788356	20.86751027
P38295	MCFS2_YEAST Medium-chain fatty acid ethyl ester synthase/esterase 2 OS=Saccharomyces cerevisiae (strain ATCC 204508 / S288c) OX=559292 GN=EHT1 PE=1 SV=1	EHT1	sp|P38295|MCFS2_YEAST Medium-chain fatty acid ethyl ester synthase/esterase 2 OS=Saccharomyces cerevisiae (strain ATCC 204508 / S288c) OX=559292 GN=EHT1 PE=1 SV=1	MCFS2_YEAST Medium-chain fatty acid ethyl ester synthase/esterase 2 OS=Saccharomyces cerevisiae (strain ATCC 204508 / S288c) OX=559292 GN=EHT1 PE=1 SV=1	26.19492649	26.6255509	26.58905202	25.24640665	26.29826702	26.08706085	25.4545362	25.68734096	25.45142797	25.27720245	25.88802738	26.19614016	26.20627645	25.83973847	26.20675963	26.65967523	26.32832118	26.62406554	25.94253295	25.91374535	25.70518954	26.53654556	26.31946698	26.34774523	25.77003627	25.53340527	25.76599379
Q05050	EIS1_YEAST Eisosome protein 1 OS=Saccharomyces cerevisiae (strain ATCC 204508 / S288c) OX=559292 GN=EIS1 PE=1 SV=1	EIS1	sp|Q05050|EIS1_YEAST Eisosome protein 1 OS=Saccharomyces cerevisiae (strain ATCC 204508 / S288c) OX=559292 GN=EIS1 PE=1 SV=1	EIS1_YEAST Eisosome protein 1 OS=Saccharomyces cerevisiae (strain ATCC 204508 / S288c) OX=559292 GN=EIS1 PE=1 SV=1	23.95093495	23.58435439	23.13046102	24.33423019	24.15769046	24.83428019	24.94183605	24.93496811	24.49480623	24.94017737	23.78927398	23.6496984	24.453368	23.65036766	23.34730683	24.73240108	24.56343454	24.91660658	24.10972055	22.99581563	24.2954444	23.86711366	24.58115074	25.16681949	25.02439181	24.23450272	24.14314146
P36053	ELF1_YEAST Transcription elongation factor 1 OS=Saccharomyces cerevisiae (strain ATCC 204508 / S288c) OX=559292 GN=ELF1 PE=1 SV=1	ELF1	sp|P36053|ELF1_YEAST Transcription elongation factor 1 OS=Saccharomyces cerevisiae (strain ATCC 204508 / S288c) OX=559292 GN=ELF1 PE=1 SV=1	ELF1_YEAST Transcription elongation factor 1 OS=Saccharomyces cerevisiae (strain ATCC 204508 / S288c) OX=559292 GN=ELF1 PE=1 SV=1	21.58994747	22.24380445	22.70887825	22.31459828	23.33368533	24.71714345	23.45602563	22.09927649	23.69385502	23.25824881	22.3309318	23.83823734	22.2595133	22.85977613	22.42493562	24.97385412	24.22347994	23.05583188	23.47548033	21.66699684	22.08466584	22.59498767	24.13329073	22.68283678	23.19455221	22.63440514	23.35504747
Q04409	EMI2_YEAST Putative glucokinase-2 OS=Saccharomyces cerevisiae (strain ATCC 204508 / S288c) OX=559292 GN=EMI2 PE=1 SV=1	EMI2	sp|Q04409|EMI2_YEAST Putative glucokinase-2 OS=Saccharomyces cerevisiae (strain ATCC 204508 / S288c) OX=559292 GN=EMI2 PE=1 SV=1	EMI2_YEAST Putative glucokinase-2 OS=Saccharomyces cerevisiae (strain ATCC 204508 / S288c) OX=559292 GN=EMI2 PE=1 SV=1	27.41603332	27.40102131	27.96720897	25.34365395	27.43118924	25.54482974	25.9142616	26.56087854	26.08169558	25.89805821	26.09663443	25.59812536	26.7802138	25.78903021	25.72142865	25.30257351	26.402478	25.95706412	26.24835643	26.39827142	26.0752092	26.76326784	27.89304225	26.14730836	25.55481875	26.05998911	25.78172235
P32802	TMN1_YEAST Transmembrane 9 superfamily member 1 OS=Saccharomyces cerevisiae (strain ATCC 204508 / S288c) OX=559292 GN=EMP70 PE=1 SV=2	EMP70	sp|P32802|TMN1_YEAST Transmembrane 9 superfamily member 1 OS=Saccharomyces cerevisiae (strain ATCC 204508 / S288c) OX=559292 GN=EMP70 PE=1 SV=2	TMN1_YEAST Transmembrane 9 superfamily member 1 OS=Saccharomyces cerevisiae (strain ATCC 204508 / S288c) OX=559292 GN=EMP70 PE=1 SV=2	24.33750392	23.19444783	23.41047725	23.46359762	23.00479176	23.72680456	23.73922185	24.52757554	24.32130506	23.74379623	23.69052116	23.44622355	22.90505067	23.33465744	23.73328228	23.537918	22.43035709	22.63531441	22.66689865	24.69994358	23.86149487	23.24247716	22.8400982	23.99500753	23.3605542	24.34146641	23.71813275
P42842	EMW1_YEAST Essential for maintenance of the cell wall protein 1 OS=Saccharomyces cerevisiae (strain ATCC 204508 / S288c) OX=559292 GN=EMW1 PE=1 SV=1	EMW1	sp|P42842|EMW1_YEAST Essential for maintenance of the cell wall protein 1 OS=Saccharomyces cerevisiae (strain ATCC 204508 / S288c) OX=559292 GN=EMW1 PE=1 SV=1	EMW1_YEAST Essential for maintenance of the cell wall protein 1 OS=Saccharomyces cerevisiae (strain ATCC 204508 / S288c) OX=559292 GN=EMW1 PE=1 SV=1	26.81444017	26.71433422	26.78631105	27.1020254	26.59392205	26.28871282	26.27927012	26.50985938	26.27116325	26.39530265	26.64434869	26.51341052	26.69016654	26.56783104	26.50713267	26.5212857	26.55576479	26.34604301	26.47237497	27.06192602	27.22214709	26.90070157	26.42758734	26.46910454	26.54159444	26.45945868	26.5546363
P39013	END3_YEAST Actin cytoskeleton-regulatory complex protein END3 OS=Saccharomyces cerevisiae (strain ATCC 204508 / S288c) OX=559292 GN=END3 PE=1 SV=1	END3	sp|P39013|END3_YEAST Actin cytoskeleton-regulatory complex protein END3 OS=Saccharomyces cerevisiae (strain ATCC 204508 / S288c) OX=559292 GN=END3 PE=1 SV=1	END3_YEAST Actin cytoskeleton-regulatory complex protein END3 OS=Saccharomyces cerevisiae (strain ATCC 204508 / S288c) OX=559292 GN=END3 PE=1 SV=1	25.52795902	24.92005665	24.74480668	24.50357134	25.13741967	24.38432263	25.09204123	24.82778978	25.20878897	25.00207073	24.6645621	24.30416694	24.23682703	24.30978955	24.60937482	24.22230264	24.12012303	24.32661754	24.15300699	24.89920789	24.56661779	24.54854491	24.6286348	24.69116773	24.35019709	24.79556753	24.89551058
P00924	ENO1_YEAST Enolase 1 OS=Saccharomyces cerevisiae (strain ATCC 204508 / S288c) OX=559292 GN=ENO1 PE=1 SV=3	ENO1	sp|P00924|ENO1_YEAST Enolase 1 OS=Saccharomyces cerevisiae (strain ATCC 204508 / S288c) OX=559292 GN=ENO1 PE=1 SV=3	ENO1_YEAST Enolase 1 OS=Saccharomyces cerevisiae (strain ATCC 204508 / S288c) OX=559292 GN=ENO1 PE=1 SV=3	32.56159053	32.39648928	31.9924994	30.17181229	31.95232108	30.44033074	30.84491985	30.65314507	30.49520184	30.37599341	30.24196747	30.31175422	30.67126115	30.31667073	29.94876642	30.34780804	30.57058807	30.43740189	30.56612847	30.45249669	30.29013378	32.35765855	32.30335987	30.66897566	30.53790077	30.38254901	30.21283685
P00925	ENO2_YEAST Enolase 2 OS=Saccharomyces cerevisiae (strain ATCC 204508 / S288c) OX=559292 GN=ENO2 PE=1 SV=2	ENO2	sp|P00925|ENO2_YEAST Enolase 2 OS=Saccharomyces cerevisiae (strain ATCC 204508 / S288c) OX=559292 GN=ENO2 PE=1 SV=2	ENO2_YEAST Enolase 2 OS=Saccharomyces cerevisiae (strain ATCC 204508 / S288c) OX=559292 GN=ENO2 PE=1 SV=2	33.37288652	33.24365186	33.06983224	31.83253356	32.56612481	31.74634779	32.27046018	32.57283142	32.12703694	32.07115112	31.36362765	31.57063519	31.46365619	31.28998574	31.79396981	31.3417633	31.7913002	31.60207092	31.39374558	32.41398276	31.94159487	33.09468374	32.59105433	32.02237733	32.02856449	32.26686145	32.16393793
P38333	ENP1_YEAST Essential nuclear protein 1 OS=Saccharomyces cerevisiae (strain ATCC 204508 / S288c) OX=559292 GN=ENP1 PE=1 SV=1	ENP1	sp|P38333|ENP1_YEAST Essential nuclear protein 1 OS=Saccharomyces cerevisiae (strain ATCC 204508 / S288c) OX=559292 GN=ENP1 PE=1 SV=1	ENP1_YEAST Essential nuclear protein 1 OS=Saccharomyces cerevisiae (strain ATCC 204508 / S288c) OX=559292 GN=ENP1 PE=1 SV=1	26.0866285	26.70141966	26.4294932	26.70710219	26.56284936	26.69163546	26.43980827	26.49532215	26.74004061	26.42337813	26.55018278	26.86449445	27.05020428	26.81067512	26.93743134	26.82330188	27.26870085	27.16632491	27.09515894	26.54576331	26.2626704	26.5455581	26.66021226	26.4251004	26.62466316	26.64789079	26.69745046
Q05785	ENT2_YEAST Epsin-2 OS=Saccharomyces cerevisiae (strain ATCC 204508 / S288c) OX=559292 GN=ENT2 PE=1 SV=1	ENT2	sp|Q05785|ENT2_YEAST Epsin-2 OS=Saccharomyces cerevisiae (strain ATCC 204508 / S288c) OX=559292 GN=ENT2 PE=1 SV=1	ENT2_YEAST Epsin-2 OS=Saccharomyces cerevisiae (strain ATCC 204508 / S288c) OX=559292 GN=ENT2 PE=1 SV=1	24.83532411	24.28381462	24.54895265	24.06432261	24.60407843	24.48573747	24.19492537	24.7057857	24.52038166	24.41885635	24.18023355	24.25858299	24.57723312	24.14033445	24.38101131	24.60122096	24.1255188	24.27521707	24.10721982	23.49818872	23.97389132	24.9323166	24.81633565	24.75378052	24.50429157	24.02108746	24.53652262
P47160	ENT3_YEAST Epsin-3 OS=Saccharomyces cerevisiae (strain ATCC 204508 / S288c) OX=559292 GN=ENT3 PE=1 SV=1	ENT3	sp|P47160|ENT3_YEAST Epsin-3 OS=Saccharomyces cerevisiae (strain ATCC 204508 / S288c) OX=559292 GN=ENT3 PE=1 SV=1	ENT3_YEAST Epsin-3 OS=Saccharomyces cerevisiae (strain ATCC 204508 / S288c) OX=559292 GN=ENT3 PE=1 SV=1	25.6154534	25.07994395	25.08336829	26.18512815	25.58135037	26.7828029	26.8069928	26.34560752	26.15839588	26.29103787	25.3439562	25.31513132	25.05032903	24.93829387	24.97119007	26.00517943	25.76716356	25.73618216	25.55327994	25.60924486	26.33397191	25.04147888	26.28203529	26.24230126	26.46118608	25.95027591	26.03748988
Q04660	ERB1_YEAST Ribosome biogenesis protein ERB1 OS=Saccharomyces cerevisiae (strain ATCC 204508 / S288c) OX=559292 GN=ERB1 PE=1 SV=1	ERB1	sp|Q04660|ERB1_YEAST Ribosome biogenesis protein ERB1 OS=Saccharomyces cerevisiae (strain ATCC 204508 / S288c) OX=559292 GN=ERB1 PE=1 SV=1	ERB1_YEAST Ribosome biogenesis protein ERB1 OS=Saccharomyces cerevisiae (strain ATCC 204508 / S288c) OX=559292 GN=ERB1 PE=1 SV=1	25.98857193	26.05151746	26.07273454	26.97029894	26.65951056	26.79446855	26.76011955	26.50131527	26.61715939	26.60636877	26.76326031	26.5780966	27.16621386	26.966008	26.22873622	27.21029457	27.24447111	27.30460805	27.15646128	26.4483728	26.85875814	25.93119161	26.46651093	26.54382429	26.99990903	26.6890939	26.50765063
P32476	ERG1_YEAST Squalene monooxygenase OS=Saccharomyces cerevisiae (strain ATCC 204508 / S288c) OX=559292 GN=ERG1 PE=1 SV=2	ERG1	sp|P32476|ERG1_YEAST Squalene monooxygenase OS=Saccharomyces cerevisiae (strain ATCC 204508 / S288c) OX=559292 GN=ERG1 PE=1 SV=2	ERG1_YEAST Squalene monooxygenase OS=Saccharomyces cerevisiae (strain ATCC 204508 / S288c) OX=559292 GN=ERG1 PE=1 SV=2	27.98239314	28.02328433	28.22026771	26.65719429	27.89750719	27.05546761	26.84452607	27.29490765	26.80964492	26.68120284	25.94116852	25.76292609	25.48485874	25.62559332	25.59314655	26.53353528	26.02616444	26.32731266	25.65532647	27.18150372	26.77298294	28.14224148	28.04443087	27.44072169	26.86426308	27.08980146	27.29320134
P41338	THIL_YEAST Acetyl-CoA acetyltransferase OS=Saccharomyces cerevisiae (strain ATCC 204508 / S288c) OX=559292 GN=ERG10 PE=1 SV=3	ERG10	sp|P41338|THIL_YEAST Acetyl-CoA acetyltransferase OS=Saccharomyces cerevisiae (strain ATCC 204508 / S288c) OX=559292 GN=ERG10 PE=1 SV=3	THIL_YEAST Acetyl-CoA acetyltransferase OS=Saccharomyces cerevisiae (strain ATCC 204508 / S288c) OX=559292 GN=ERG10 PE=1 SV=3	29.66187381	29.92129327	29.77570374	29.1955516	29.55563792	28.97850245	29.31972128	29.34420225	28.96465875	29.20970552	29.1697717	28.81039221	29.42467789	29.21920293	28.90341985	29.17968179	29.34490592	29.66276901	29.11012932	29.91809368	29.64520111	29.58228838	29.21670454	29.37235582	29.39326958	29.44344413	29.15896219
P10614	CP51_YEAST Lanosterol 14-alpha demethylase OS=Saccharomyces cerevisiae (strain ATCC 204508 / S288c) OX=559292 GN=ERG11 PE=1 SV=1	ERG11	sp|P10614|CP51_YEAST Lanosterol 14-alpha demethylase OS=Saccharomyces cerevisiae (strain ATCC 204508 / S288c) OX=559292 GN=ERG11 PE=1 SV=1	CP51_YEAST Lanosterol 14-alpha demethylase OS=Saccharomyces cerevisiae (strain ATCC 204508 / S288c) OX=559292 GN=ERG11 PE=1 SV=1	27.18350102	27.46702962	27.34664561	26.18897239	26.91310997	25.51827756	25.41115056	26.4040893	25.76607064	25.44452644	25.32053143	25.14471444	25.13918686	25.19190848	25.22293516	25.34711807	25.23654555	25.25141419	24.71090493	26.73304503	26.40954362	27.42529532	26.69962334	25.95214768	25.37029006	25.91511569	26.15184202
P07277	KIME_YEAST Mevalonate kinase OS=Saccharomyces cerevisiae (strain ATCC 204508 / S288c) OX=559292 GN=ERG12 PE=1 SV=1	ERG12	sp|P07277|KIME_YEAST Mevalonate kinase OS=Saccharomyces cerevisiae (strain ATCC 204508 / S288c) OX=559292 GN=ERG12 PE=1 SV=1	KIME_YEAST Mevalonate kinase OS=Saccharomyces cerevisiae (strain ATCC 204508 / S288c) OX=559292 GN=ERG12 PE=1 SV=1	24.07733686	22.20142644	23.9209471	23.64828534	23.81338233	22.01452625	23.36850718	23.50905458	23.21449186	23.50336278	23.73514116	23.37956884	23.03387805	23.54171253	23.52326002	22.85822089	22.84358855	23.04228119	23.43418836	23.70241455	24.44081022	23.28199614	22.59679293	23.53277219	23.32490303	23.49633162	23.00312674
P54839	HMCS_YEAST Hydroxymethylglutaryl-CoA synthase OS=Saccharomyces cerevisiae (strain ATCC 204508 / S288c) OX=559292 GN=ERG13 PE=1 SV=1	ERG13	sp|P54839|HMCS_YEAST Hydroxymethylglutaryl-CoA synthase OS=Saccharomyces cerevisiae (strain ATCC 204508 / S288c) OX=559292 GN=ERG13 PE=1 SV=1	HMCS_YEAST Hydroxymethylglutaryl-CoA synthase OS=Saccharomyces cerevisiae (strain ATCC 204508 / S288c) OX=559292 GN=ERG13 PE=1 SV=1	28.77184869	28.79045981	28.82888601	28.72819724	28.43807569	27.76239883	27.940787	28.19198453	27.95727069	27.8809401	27.71956235	27.67791421	27.90036435	27.59727238	27.89010714	27.64646007	27.67964272	27.94625821	27.92150935	28.45634905	28.6861662	28.7502066	28.13076619	28.02577984	27.76987804	28.09878027	27.93673006
P32352	ERG2_YEAST C-8 sterol isomerase OS=Saccharomyces cerevisiae (strain ATCC 204508 / S288c) OX=559292 GN=ERG2 PE=1 SV=1	ERG2	sp|P32352|ERG2_YEAST C-8 sterol isomerase OS=Saccharomyces cerevisiae (strain ATCC 204508 / S288c) OX=559292 GN=ERG2 PE=1 SV=1	ERG2_YEAST C-8 sterol isomerase OS=Saccharomyces cerevisiae (strain ATCC 204508 / S288c) OX=559292 GN=ERG2 PE=1 SV=1	25.48368454	24.99016813	25.58647244	24.98637233	25.18300413	24.0858544	24.47231523	24.79047633	24.65390597	24.55412617	24.94906884	24.37115104	24.39031883	24.69398841	25.2162305	24.18741801	24.05026842	23.99437658	24.36404087	24.54605118	24.80348389	25.40830686	24.6919454	23.98553885	24.03134209	24.59956767	25.1675222
P08524	FPPS_YEAST Farnesyl pyrophosphate synthase OS=Saccharomyces cerevisiae (strain ATCC 204508 / S288c) OX=559292 GN=ERG20 PE=1 SV=2	ERG20	sp|P08524|FPPS_YEAST Farnesyl pyrophosphate synthase OS=Saccharomyces cerevisiae (strain ATCC 204508 / S288c) OX=559292 GN=ERG20 PE=1 SV=2	FPPS_YEAST Farnesyl pyrophosphate synthase OS=Saccharomyces cerevisiae (strain ATCC 204508 / S288c) OX=559292 GN=ERG20 PE=1 SV=2	26.23590454	26.39090435	26.24845966	26.15819532	25.94346711	25.64432069	25.75444914	25.48412862	25.77775026	25.95611173	25.27654757	25.27824822	24.92459158	25.57938091	25.37204112	24.43775351	24.80939996	25.01270686	25.06419969	26.04265468	25.9693352	26.40340167	25.67270092	25.57440939	26.15102292	25.84516757	25.5170161
P54781	ERG5_YEAST Cytochrome P450 61 OS=Saccharomyces cerevisiae (strain ATCC 204508 / S288c) OX=559292 GN=ERG5 PE=1 SV=1	ERG5	sp|P54781|ERG5_YEAST Cytochrome P450 61 OS=Saccharomyces cerevisiae (strain ATCC 204508 / S288c) OX=559292 GN=ERG5 PE=1 SV=1	ERG5_YEAST Cytochrome P450 61 OS=Saccharomyces cerevisiae (strain ATCC 204508 / S288c) OX=559292 GN=ERG5 PE=1 SV=1	24.18975699	24.59575718	23.9212769	23.51222959	23.9362893	22.6267324	23.09613462	23.43800248	23.63581948	23.63463116	22.97486511	22.58452279	22.28302744	22.89945118	22.33292411	22.7301232	22.75770156	23.10259021	22.69943769	25.15959791	24.35441409	24.07995584	23.30750837	23.86573781	23.53353245	23.78485856	23.24921279
P25087	ERG6_YEAST Sterol 24-C-methyltransferase OS=Saccharomyces cerevisiae (strain ATCC 204508 / S288c) OX=559292 GN=ERG6 PE=1 SV=4	ERG6	sp|P25087|ERG6_YEAST Sterol 24-C-methyltransferase OS=Saccharomyces cerevisiae (strain ATCC 204508 / S288c) OX=559292 GN=ERG6 PE=1 SV=4	ERG6_YEAST Sterol 24-C-methyltransferase OS=Saccharomyces cerevisiae (strain ATCC 204508 / S288c) OX=559292 GN=ERG6 PE=1 SV=4	28.13687496	28.18286259	28.4918991	27.88567512	28.26595	27.7937644	27.96905853	28.01164273	28.06589729	28.06381207	27.031199	27.15349744	26.45828626	26.91861181	27.35482681	27.49662888	27.60151374	27.5925847	27.40022942	27.97734391	28.08660094	28.52232194	27.97128759	27.7957039	28.1275031	27.98708762	28.07734531
P29704	FDFT_YEAST Squalene synthase OS=Saccharomyces cerevisiae (strain ATCC 204508 / S288c) OX=559292 GN=ERG9 PE=1 SV=2	ERG9	sp|P29704|FDFT_YEAST Squalene synthase OS=Saccharomyces cerevisiae (strain ATCC 204508 / S288c) OX=559292 GN=ERG9 PE=1 SV=2	FDFT_YEAST Squalene synthase OS=Saccharomyces cerevisiae (strain ATCC 204508 / S288c) OX=559292 GN=ERG9 PE=1 SV=2	26.42595769	26.29895521	26.50970891	25.39571609	26.32240703	24.84253083	24.77671144	25.2868923	24.77637849	24.9120436	24.96501693	24.62259836	25.223011	24.95266704	25.05801359	24.93030219	24.84938609	24.77101822	25.23606612	25.42476107	25.56689494	26.56661471	26.42628674	24.59577436	23.9967966	25.10067155	25.29381484
Q05359	ERP1_YEAST Protein ERP1 OS=Saccharomyces cerevisiae (strain ATCC 204508 / S288c) OX=559292 GN=ERP1 PE=1 SV=1	ERP1	sp|Q05359|ERP1_YEAST Protein ERP1 OS=Saccharomyces cerevisiae (strain ATCC 204508 / S288c) OX=559292 GN=ERP1 PE=1 SV=1	ERP1_YEAST Protein ERP1 OS=Saccharomyces cerevisiae (strain ATCC 204508 / S288c) OX=559292 GN=ERP1 PE=1 SV=1	26.75742357	26.4248555	26.44691313	26.41397443	26.45778211	26.28013669	26.40535724	26.89516345	26.87182854	26.64732345	26.63642404	26.43647847	26.06325854	26.48007478	26.93976998	26.61230796	26.45630485	26.33490233	26.3551197	26.75185752	26.6041893	26.45117317	26.0904104	26.44828067	26.03378464	26.57962019	26.75407926
P39704	ERP2_YEAST Protein ERP2 OS=Saccharomyces cerevisiae (strain ATCC 204508 / S288c) OX=559292 GN=ERP2 PE=1 SV=1	ERP2	sp|P39704|ERP2_YEAST Protein ERP2 OS=Saccharomyces cerevisiae (strain ATCC 204508 / S288c) OX=559292 GN=ERP2 PE=1 SV=1	ERP2_YEAST Protein ERP2 OS=Saccharomyces cerevisiae (strain ATCC 204508 / S288c) OX=559292 GN=ERP2 PE=1 SV=1	23.59721492	23.94602078	23.85702155	23.71893466	23.80395819	24.70223894	23.77292709	23.57290619	24.00672895	23.9231819	23.0719484	24.04081765	23.52076813	23.33361755	23.6169792	23.47177763	23.27226083	23.08459738	23.66137766	23.72924042	23.92147961	24.60587119	24.7471238	23.6714405	23.80390562	23.18469096	24.23967591
P27882	ERV1_YEAST Mitochondrial FAD-linked sulfhydryl oxidase ERV1 OS=Saccharomyces cerevisiae (strain ATCC 204508 / S288c) OX=559292 GN=ERV1 PE=1 SV=2	ERV1	sp|P27882|ERV1_YEAST Mitochondrial FAD-linked sulfhydryl oxidase ERV1 OS=Saccharomyces cerevisiae (strain ATCC 204508 / S288c) OX=559292 GN=ERV1 PE=1 SV=2	ERV1_YEAST Mitochondrial FAD-linked sulfhydryl oxidase ERV1 OS=Saccharomyces cerevisiae (strain ATCC 204508 / S288c) OX=559292 GN=ERV1 PE=1 SV=2	25.14359954	25.15355712	24.94270233	25.31474485	24.77753354	25.21687614	25.38070847	25.32977077	25.48712868	25.63512716	26.3955226	26.72367964	25.85767903	26.60431401	26.9306709	26.35123874	26.062781	26.2212888	25.68921177	25.23300412	24.89600352	24.61166227	24.7218005	25.31615341	25.16253981	25.19332256	25.31710733
Q12284	ERV2_YEAST FAD-linked sulfhydryl oxidase ERV2 OS=Saccharomyces cerevisiae (strain ATCC 204508 / S288c) OX=559292 GN=ERV2 PE=1 SV=1	ERV2	sp|Q12284|ERV2_YEAST FAD-linked sulfhydryl oxidase ERV2 OS=Saccharomyces cerevisiae (strain ATCC 204508 / S288c) OX=559292 GN=ERV2 PE=1 SV=1	ERV2_YEAST FAD-linked sulfhydryl oxidase ERV2 OS=Saccharomyces cerevisiae (strain ATCC 204508 / S288c) OX=559292 GN=ERV2 PE=1 SV=1	19.32659931	19.10880045	18.19112027	20.53927551	20.07515525	21.6402887	22.08538046	19.9705115	20.93955485	21.35923375	18.99990393	20.70603394	18.92557345	20.25908648	20.31709438	22.57601996	22.10811907	21.87158739	22.29189898	21.2796599	20.93189412	18.94644666	20.30898872	21.74628621	21.41851214	21.5807567	20.47524489
P54837	TMEDA_YEAST Endoplasmic reticulum vesicle protein 25 OS=Saccharomyces cerevisiae (strain ATCC 204508 / S288c) OX=559292 GN=ERV25 PE=1 SV=1	ERV25	sp|P54837|TMEDA_YEAST Endoplasmic reticulum vesicle protein 25 OS=Saccharomyces cerevisiae (strain ATCC 204508 / S288c) OX=559292 GN=ERV25 PE=1 SV=1	TMEDA_YEAST Endoplasmic reticulum vesicle protein 25 OS=Saccharomyces cerevisiae (strain ATCC 204508 / S288c) OX=559292 GN=ERV25 PE=1 SV=1	24.00842247	23.89281392	24.29054159	24.08994775	23.56430894	23.15380676	24.09103585	23.97504607	23.96369054	23.88933905	23.92402589	24.28256684	23.35629661	23.99582354	23.75228989	22.73578765	23.70247164	23.46886516	24.11498736	23.61204222	23.43876879	24.23742078	23.78261539	23.24579001	23.35649687	23.77156538	24.00840366
Q06344	ESF1_YEAST Pre-rRNA-processing protein ESF1 OS=Saccharomyces cerevisiae (strain ATCC 204508 / S288c) OX=559292 GN=ESF1 PE=1 SV=1	ESF1	sp|Q06344|ESF1_YEAST Pre-rRNA-processing protein ESF1 OS=Saccharomyces cerevisiae (strain ATCC 204508 / S288c) OX=559292 GN=ESF1 PE=1 SV=1	ESF1_YEAST Pre-rRNA-processing protein ESF1 OS=Saccharomyces cerevisiae (strain ATCC 204508 / S288c) OX=559292 GN=ESF1 PE=1 SV=1	24.61557861	24.51557646	24.31288444	24.07830282	24.25636096	23.96074133	23.43996914	24.07101256	24.12149505	23.83950737	23.41788175	23.48394042	23.55404926	23.40926617	23.88671629	24.29615981	23.94254307	23.9964364	23.4930476	24.27814468	23.91408268	24.47203638	24.50920339	23.99598582	23.43181805	23.81430439	23.89167259
P38071	ETR1_YEAST Enoyl-[acyl-carrier-protein] reductase, mitochondrial OS=Saccharomyces cerevisiae (strain ATCC 204508 / S288c) OX=559292 GN=ETR1 PE=1 SV=3	ETR1	sp|P38071|ETR1_YEAST Enoyl-[acyl-carrier-protein] reductase, mitochondrial OS=Saccharomyces cerevisiae (strain ATCC 204508 / S288c) OX=559292 GN=ETR1 PE=1 SV=3	ETR1_YEAST Enoyl-[acyl-carrier-protein] reductase, mitochondrial OS=Saccharomyces cerevisiae (strain ATCC 204508 / S288c) OX=559292 GN=ETR1 PE=1 SV=3	25.78825502	25.61517595	24.74220037	24.56524211	25.04275077	24.55685785	25.10445186	25.45401252	24.99297957	25.31776363	25.56656926	24.71861355	25.55930021	25.16176736	25.0736743	25.25919653	25.21492679	25.74961338	24.75459932	25.53343677	25.31269188	24.53883148	24.51538081	25.64344639	25.52233109	25.20030162	24.67210656
Q08421	ETT1_YEAST Enhancer of translation termination 1 OS=Saccharomyces cerevisiae (strain ATCC 204508 / S288c) OX=559292 GN=ETT1 PE=1 SV=1	ETT1	sp|Q08421|ETT1_YEAST Enhancer of translation termination 1 OS=Saccharomyces cerevisiae (strain ATCC 204508 / S288c) OX=559292 GN=ETT1 PE=1 SV=1	ETT1_YEAST Enhancer of translation termination 1 OS=Saccharomyces cerevisiae (strain ATCC 204508 / S288c) OX=559292 GN=ETT1 PE=1 SV=1	25.81400986	25.6886955	24.91002072	24.37232836	24.6509459	24.54694568	24.77069102	25.14149128	25.41243471	25.34188937	24.82244766	24.78082767	24.14515997	24.6676229	25.29499289	24.6344685	24.79172427	24.47396506	24.36238026	25.01773071	24.77388402	25.29721824	24.42390698	25.08822241	24.60065059	24.80110433	24.74544156
P32474	EUG1_YEAST Protein disulfide-isomerase EUG1 OS=Saccharomyces cerevisiae (strain ATCC 204508 / S288c) OX=559292 GN=EUG1 PE=1 SV=1	EUG1	sp|P32474|EUG1_YEAST Protein disulfide-isomerase EUG1 OS=Saccharomyces cerevisiae (strain ATCC 204508 / S288c) OX=559292 GN=EUG1 PE=1 SV=1	EUG1_YEAST Protein disulfide-isomerase EUG1 OS=Saccharomyces cerevisiae (strain ATCC 204508 / S288c) OX=559292 GN=EUG1 PE=1 SV=1	25.86372228	25.79489297	26.11481612	25.71879267	25.69133146	25.65066978	25.47966886	25.38904633	25.5878264	25.21958597	24.80765455	25.05605235	25.16618533	25.10137345	24.91107224	25.19601426	25.48356444	25.43862546	25.22875792	25.49842682	25.62662757	25.98381576	25.90188603	25.29919706	25.27689802	25.51067388	25.42795564
P23776	EXG1_YEAST Glucan 1,3-beta-glucosidase I/II OS=Saccharomyces cerevisiae (strain ATCC 204508 / S288c) OX=559292 GN=EXG1 PE=1 SV=1	EXG1	sp|P23776|EXG1_YEAST Glucan 1,3-beta-glucosidase I/II OS=Saccharomyces cerevisiae (strain ATCC 204508 / S288c) OX=559292 GN=EXG1 PE=1 SV=1	EXG1_YEAST Glucan 1,3-beta-glucosidase I/II OS=Saccharomyces cerevisiae (strain ATCC 204508 / S288c) OX=559292 GN=EXG1 PE=1 SV=1	30.13022161	29.95462312	29.83820694	30.64074954	31.12277188	31.18278989	30.98697708	30.12311265	30.63579655	30.74859794	30.19590023	30.34681204	30.52155011	30.72760324	30.22026183	31.02652732	31.49241191	31.15784043	31.11044545	30.11042975	30.53037423	30.23461669	31.13588094	30.77938621	31.38173883	31.05742921	30.36228971
P30624	LCF1_YEAST Long-chain-fatty-acid--CoA ligase 1 OS=Saccharomyces cerevisiae (strain ATCC 204508 / S288c) OX=559292 GN=FAA1 PE=1 SV=1	FAA1	sp|P30624|LCF1_YEAST Long-chain-fatty-acid--CoA ligase 1 OS=Saccharomyces cerevisiae (strain ATCC 204508 / S288c) OX=559292 GN=FAA1 PE=1 SV=1	LCF1_YEAST Long-chain-fatty-acid--CoA ligase 1 OS=Saccharomyces cerevisiae (strain ATCC 204508 / S288c) OX=559292 GN=FAA1 PE=1 SV=1	26.4742041	26.66238813	26.58132525	27.74359929	26.76049715	26.97286429	26.65024388	26.39828625	26.35049977	26.48602345	27.05641346	26.71659645	27.33313138	26.43889522	26.06126261	26.5739278	26.92068094	26.6777833	26.99747399	27.13352811	27.64828941	26.47703757	26.74801993	26.73745001	26.94517681	26.57317648	26.5605063
P47912	LCF4_YEAST Long-chain-fatty-acid--CoA ligase 4 OS=Saccharomyces cerevisiae (strain ATCC 204508 / S288c) OX=559292 GN=FAA4 PE=1 SV=1	FAA4	sp|P47912|LCF4_YEAST Long-chain-fatty-acid--CoA ligase 4 OS=Saccharomyces cerevisiae (strain ATCC 204508 / S288c) OX=559292 GN=FAA4 PE=1 SV=1	LCF4_YEAST Long-chain-fatty-acid--CoA ligase 4 OS=Saccharomyces cerevisiae (strain ATCC 204508 / S288c) OX=559292 GN=FAA4 PE=1 SV=1	26.70315327	26.70268922	26.6505967	27.63829578	26.9274106	26.59260301	27.12401985	26.61443575	26.7346911	27.08379586	27.81784972	27.29746062	27.76546026	27.86371118	27.03976699	27.63013355	28.3023433	28.30546953	28.19835739	27.52074988	27.72870867	26.49565181	26.71545139	27.07154961	27.37334922	27.34503895	26.58708968
Q12055	KAD6_YEAST Adenylate kinase isoenzyme 6 homolog FAP7 OS=Saccharomyces cerevisiae (strain ATCC 204508 / S288c) OX=559292 GN=FAP7 PE=1 SV=1	FAP7	sp|Q12055|KAD6_YEAST Adenylate kinase isoenzyme 6 homolog FAP7 OS=Saccharomyces cerevisiae (strain ATCC 204508 / S288c) OX=559292 GN=FAP7 PE=1 SV=1	KAD6_YEAST Adenylate kinase isoenzyme 6 homolog FAP7 OS=Saccharomyces cerevisiae (strain ATCC 204508 / S288c) OX=559292 GN=FAP7 PE=1 SV=1	25.7989523	25.51938408	25.48991165	26.25960938	25.90637058	26.45199182	26.83618554	26.42529278	26.96816739	26.90001602	26.25804242	26.10202816	25.27771295	26.50105253	26.11954277	26.90003157	26.78506522	26.55000465	26.01841939	26.4414314	26.35019482	25.51896491	25.43563111	26.20942971	26.59141408	26.34715901	26.35057211
P07149	FAS1_YEAST Fatty acid synthase subunit beta OS=Saccharomyces cerevisiae (strain ATCC 204508 / S288c) OX=559292 GN=FAS1 PE=1 SV=2	FAS1	sp|P07149|FAS1_YEAST Fatty acid synthase subunit beta OS=Saccharomyces cerevisiae (strain ATCC 204508 / S288c) OX=559292 GN=FAS1 PE=1 SV=2	FAS1_YEAST Fatty acid synthase subunit beta OS=Saccharomyces cerevisiae (strain ATCC 204508 / S288c) OX=559292 GN=FAS1 PE=1 SV=2	31.22247582	31.28043947	31.09550438	31.65204699	31.32659035	30.63809955	30.76882573	30.51551454	30.25154316	30.55688597	31.20916024	30.73481338	31.64730637	30.98077835	30.29512284	30.48692948	30.85255313	31.11250365	31.03665236	31.42330498	31.54972928	31.26898445	31.41077934	30.98521206	31.03912681	30.78085253	30.50866506
P19097	FAS2_YEAST Fatty acid synthase subunit alpha OS=Saccharomyces cerevisiae (strain ATCC 204508 / S288c) OX=559292 GN=FAS2 PE=1 SV=2	FAS2	sp|P19097|FAS2_YEAST Fatty acid synthase subunit alpha OS=Saccharomyces cerevisiae (strain ATCC 204508 / S288c) OX=559292 GN=FAS2 PE=1 SV=2	FAS2_YEAST Fatty acid synthase subunit alpha OS=Saccharomyces cerevisiae (strain ATCC 204508 / S288c) OX=559292 GN=FAS2 PE=1 SV=2	29.76071425	29.74340961	29.70491458	29.94764628	29.72799849	28.97202984	28.90810553	29.08107488	28.58095478	28.79520542	29.31212348	28.8046259	29.70675756	28.81419156	28.29929689	28.64238085	28.63290901	28.84349135	29.11401231	29.57068864	29.91212653	29.76763434	30.13116612	29.30293265	29.23382793	28.95815162	28.77999394
P14540	ALF_YEAST Fructose-bisphosphate aldolase OS=Saccharomyces cerevisiae (strain ATCC 204508 / S288c) OX=559292 GN=FBA1 PE=1 SV=3	FBA1	sp|P14540|ALF_YEAST Fructose-bisphosphate aldolase OS=Saccharomyces cerevisiae (strain ATCC 204508 / S288c) OX=559292 GN=FBA1 PE=1 SV=3	ALF_YEAST Fructose-bisphosphate aldolase OS=Saccharomyces cerevisiae (strain ATCC 204508 / S288c) OX=559292 GN=FBA1 PE=1 SV=3	32.81203701	32.6467118	32.61430872	31.73195674	32.29351599	31.61652299	31.93148296	31.94718049	31.84978456	31.78667805	31.52744971	31.63157618	31.69947643	31.52668732	31.15772769	30.85651376	31.19430707	30.96989182	31.42714359	31.88374912	31.47033147	32.1619341	31.92824597	31.60779977	31.41497124	31.76051299	31.56237416
Q03254	FCP1_YEAST RNA polymerase II subunit A C-terminal domain phosphatase OS=Saccharomyces cerevisiae (strain ATCC 204508 / S288c) OX=559292 GN=FCP1 PE=1 SV=1	FCP1	sp|Q03254|FCP1_YEAST RNA polymerase II subunit A C-terminal domain phosphatase OS=Saccharomyces cerevisiae (strain ATCC 204508 / S288c) OX=559292 GN=FCP1 PE=1 SV=1	FCP1_YEAST RNA polymerase II subunit A C-terminal domain phosphatase OS=Saccharomyces cerevisiae (strain ATCC 204508 / S288c) OX=559292 GN=FCP1 PE=1 SV=1	24.90026246	24.6289994	24.40506767	25.48629881	25.35436696	25.29290822	25.27458484	24.90960658	25.27389511	25.44810018	25.54438244	25.48527464	25.73335612	25.89490763	25.41967837	25.50861192	25.61083964	25.42041284	25.41747183	24.84971796	25.5396194	24.78374317	25.15487289	25.36464959	25.74000497	25.48415985	25.02265929
Q12178	FCY1_YEAST Cytosine deaminase OS=Saccharomyces cerevisiae (strain ATCC 204508 / S288c) OX=559292 GN=FCY1 PE=1 SV=1	FCY1	sp|Q12178|FCY1_YEAST Cytosine deaminase OS=Saccharomyces cerevisiae (strain ATCC 204508 / S288c) OX=559292 GN=FCY1 PE=1 SV=1	FCY1_YEAST Cytosine deaminase OS=Saccharomyces cerevisiae (strain ATCC 204508 / S288c) OX=559292 GN=FCY1 PE=1 SV=1	27.62507683	27.44963793	27.21648055	28.47708864	27.48543411	27.99328863	28.55611113	27.98779942	28.40813691	28.40644126	28.43013327	28.3171711	27.85240966	28.50694095	28.21981309	28.25179118	28.24885411	28.23704131	28.33837939	28.02544557	28.12988777	27.10541605	27.16587329	27.90869514	28.2155994	27.82868844	27.75750067
P38260	FES1_YEAST Hsp70 nucleotide exchange factor FES1 OS=Saccharomyces cerevisiae (strain ATCC 204508 / S288c) OX=559292 GN=FES1 PE=1 SV=1	FES1	sp|P38260|FES1_YEAST Hsp70 nucleotide exchange factor FES1 OS=Saccharomyces cerevisiae (strain ATCC 204508 / S288c) OX=559292 GN=FES1 PE=1 SV=1	FES1_YEAST Hsp70 nucleotide exchange factor FES1 OS=Saccharomyces cerevisiae (strain ATCC 204508 / S288c) OX=559292 GN=FES1 PE=1 SV=1	25.77154284	25.53535492	25.58788508	25.49477999	25.40826246	25.34234691	25.79003488	25.66712652	25.70581134	26.06315873	25.89585063	25.6339852	25.45796512	25.91009275	25.76977749	25.30557906	26.48903757	26.37223066	25.73096422	25.39475103	25.43786957	25.08215201	24.95163895	25.61961582	25.92407315	25.70212761	25.32458171
P45976	FIP1_YEAST Pre-mRNA polyadenylation factor FIP1 OS=Saccharomyces cerevisiae (strain ATCC 204508 / S288c) OX=559292 GN=FIP1 PE=1 SV=1	FIP1	sp|P45976|FIP1_YEAST Pre-mRNA polyadenylation factor FIP1 OS=Saccharomyces cerevisiae (strain ATCC 204508 / S288c) OX=559292 GN=FIP1 PE=1 SV=1	FIP1_YEAST Pre-mRNA polyadenylation factor FIP1 OS=Saccharomyces cerevisiae (strain ATCC 204508 / S288c) OX=559292 GN=FIP1 PE=1 SV=1	22.71606223	23.18064222	23.39924721	24.45450566	24.26007999	25.56767956	24.96344716	24.31351487	24.48202616	24.4064776	24.58410061	25.1066432	25.48250813	24.75303037	24.45273161	24.9790096	25.5160512	25.51537066	25.36461243	23.02050826	23.76688517	23.58567636	25.16760544	24.45316263	25.28304806	24.70088234	24.65633019
P40515	FIS1_YEAST Mitochondrial fission 1 protein OS=Saccharomyces cerevisiae (strain ATCC 204508 / S288c) OX=559292 GN=FIS1 PE=1 SV=1	FIS1	sp|P40515|FIS1_YEAST Mitochondrial fission 1 protein OS=Saccharomyces cerevisiae (strain ATCC 204508 / S288c) OX=559292 GN=FIS1 PE=1 SV=1	FIS1_YEAST Mitochondrial fission 1 protein OS=Saccharomyces cerevisiae (strain ATCC 204508 / S288c) OX=559292 GN=FIS1 PE=1 SV=1	25.43672536	25.03469741	25.18507017	25.59816448	25.16687423	25.18688107	25.22658663	25.18063396	25.35822351	25.49470976	26.08521078	25.91174417	25.650725	26.21451525	26.26464236	26.18274175	26.01241168	26.0565902	25.57930915	25.36548116	25.27651151	25.2174567	25.02935429	25.21294143	25.22950813	25.18388986	25.48119236
P38631	FKS1_YEAST 1,3-beta-glucan synthase component FKS1 OS=Saccharomyces cerevisiae (strain ATCC 204508 / S288c) OX=559292 GN=FKS1 PE=1 SV=2	FKS1	sp|P38631|FKS1_YEAST 1,3-beta-glucan synthase component FKS1 OS=Saccharomyces cerevisiae (strain ATCC 204508 / S288c) OX=559292 GN=FKS1 PE=1 SV=2	FKS1_YEAST 1,3-beta-glucan synthase component FKS1 OS=Saccharomyces cerevisiae (strain ATCC 204508 / S288c) OX=559292 GN=FKS1 PE=1 SV=2	28.05368156	27.94977947	27.67472913	27.22115503	27.91462255	26.33744643	26.8888782	27.00521221	26.4004086	26.58382702	26.80157109	26.09665537	26.75504521	26.64424792	26.11860499	25.89773993	25.9399903	26.14820727	26.53263474	27.33279455	27.32700559	27.81759792	27.47712946	27.10489706	26.92927938	27.17034573	26.83653783
P53889	FMP41_YEAST Uncharacterized mitochondrial hydrolase FMP41 OS=Saccharomyces cerevisiae (strain ATCC 204508 / S288c) OX=559292 GN=FMP41 PE=1 SV=1	FMP41	sp|P53889|FMP41_YEAST Uncharacterized mitochondrial hydrolase FMP41 OS=Saccharomyces cerevisiae (strain ATCC 204508 / S288c) OX=559292 GN=FMP41 PE=1 SV=1	FMP41_YEAST Uncharacterized mitochondrial hydrolase FMP41 OS=Saccharomyces cerevisiae (strain ATCC 204508 / S288c) OX=559292 GN=FMP41 PE=1 SV=1	24.99488798	24.52122241	24.61457442	24.63375123	24.2063631	24.52692327	24.6944361	25.18322888	24.8548488	24.84678071	24.82213242	24.53343409	24.67242108	24.71574046	24.80545837	24.77935785	24.29992895	24.41147971	24.61226372	25.04137323	25.00305673	24.29117056	23.86790975	24.77706233	24.25885075	24.8286224	25.016545
P36141	FMP46_YEAST Putative redox protein FMP46, mitochondrial OS=Saccharomyces cerevisiae (strain ATCC 204508 / S288c) OX=559292 GN=FMP46 PE=1 SV=1	FMP46	sp|P36141|FMP46_YEAST Putative redox protein FMP46, mitochondrial OS=Saccharomyces cerevisiae (strain ATCC 204508 / S288c) OX=559292 GN=FMP46 PE=1 SV=1	FMP46_YEAST Putative redox protein FMP46, mitochondrial OS=Saccharomyces cerevisiae (strain ATCC 204508 / S288c) OX=559292 GN=FMP46 PE=1 SV=1	25.12191215	25.27520517	24.84638429	24.97216764	24.96593436	24.12818896	24.56687414	24.56972278	24.35109348	24.47113682	24.63883742	24.35672853	25.21114586	24.44160315	24.82745349	24.29582502	24.49044373	24.70094626	24.16040831	24.85478811	25.57387997	24.31239018	24.54341723	24.73001748	24.42391771	24.37017919	24.32782025
P40008	FMP52_YEAST Protein FMP52, mitochondrial OS=Saccharomyces cerevisiae (strain ATCC 204508 / S288c) OX=559292 GN=FMP52 PE=1 SV=1	FMP52	sp|P40008|FMP52_YEAST Protein FMP52, mitochondrial OS=Saccharomyces cerevisiae (strain ATCC 204508 / S288c) OX=559292 GN=FMP52 PE=1 SV=1	FMP52_YEAST Protein FMP52, mitochondrial OS=Saccharomyces cerevisiae (strain ATCC 204508 / S288c) OX=559292 GN=FMP52 PE=1 SV=1	22.91298375	22.52486773	22.17739608	22.5359704	22.53090744	22.09206808	21.72697016	22.19709012	22.49871145	22.49675505	23.50932519	22.99866692	22.97828873	23.23836038	23.48003873	22.87867572	22.36501766	22.4881841	22.48070751	22.97470179	23.19325321	21.78722877	21.34924661	21.90378009	21.6060421	22.17352745	21.83460967
P51601	GCH1_YEAST GTP cyclohydrolase 1 OS=Saccharomyces cerevisiae (strain ATCC 204508 / S288c) OX=559292 GN=FOL2 PE=1 SV=1	FOL2	sp|P51601|GCH1_YEAST GTP cyclohydrolase 1 OS=Saccharomyces cerevisiae (strain ATCC 204508 / S288c) OX=559292 GN=FOL2 PE=1 SV=1	GCH1_YEAST GTP cyclohydrolase 1 OS=Saccharomyces cerevisiae (strain ATCC 204508 / S288c) OX=559292 GN=FOL2 PE=1 SV=1	24.52271435	24.58841094	24.47181432	25.07296482	24.96129492	25.14875921	24.44318821	25.24148786	25.30598947	24.66257969	25.74207298	25.8915004	25.88403299	25.5157885	25.50870105	24.87983982	25.0714274	24.99602602	25.14188161	24.38683547	25.05671909	25.10455053	25.39376448	24.99489222	25.12110405	25.14452488	25.37552935
P20081	FKBP_YEAST FK506-binding protein 1 OS=Saccharomyces cerevisiae (strain ATCC 204508 / S288c) OX=559292 GN=FPR1 PE=1 SV=2	FPR1	sp|P20081|FKBP_YEAST FK506-binding protein 1 OS=Saccharomyces cerevisiae (strain ATCC 204508 / S288c) OX=559292 GN=FPR1 PE=1 SV=2	FKBP_YEAST FK506-binding protein 1 OS=Saccharomyces cerevisiae (strain ATCC 204508 / S288c) OX=559292 GN=FPR1 PE=1 SV=2	31.54904312	31.57414787	31.16880846	32.28671724	32.0706275	32.49869973	33.20660964	33.4740629	33.24383192	33.35457826	32.5129115	32.59831912	32.56745557	32.92431052	32.5866664	33.41622054	33.30959903	33.40132592	33.13835794	32.79314115	32.95716103	31.04566491	31.65884587	33.23563832	32.73788857	33.32471127	32.56749117
P32472	FKBP2_YEAST Peptidyl-prolyl cis-trans isomerase FPR2 OS=Saccharomyces cerevisiae (strain ATCC 204508 / S288c) OX=559292 GN=FPR2 PE=1 SV=1	FPR2	sp|P32472|FKBP2_YEAST Peptidyl-prolyl cis-trans isomerase FPR2 OS=Saccharomyces cerevisiae (strain ATCC 204508 / S288c) OX=559292 GN=FPR2 PE=1 SV=1	FKBP2_YEAST Peptidyl-prolyl cis-trans isomerase FPR2 OS=Saccharomyces cerevisiae (strain ATCC 204508 / S288c) OX=559292 GN=FPR2 PE=1 SV=1	28.07601505	27.78716645	27.24218467	28.29392919	27.95058466	28.20102291	28.63700343	28.08343442	28.66699857	28.68675019	28.48931197	28.59172297	27.97792801	28.88102985	28.57979476	28.1817926	28.16085385	28.14028975	28.34702986	28.24856521	28.20097734	27.22965644	27.73225514	28.33995798	28.80499218	28.27474357	28.31917695
P38911	FKBP3_YEAST FK506-binding nuclear protein OS=Saccharomyces cerevisiae (strain ATCC 204508 / S288c) OX=559292 GN=FPR3 PE=1 SV=2	FPR3	sp|P38911|FKBP3_YEAST FK506-binding nuclear protein OS=Saccharomyces cerevisiae (strain ATCC 204508 / S288c) OX=559292 GN=FPR3 PE=1 SV=2	FKBP3_YEAST FK506-binding nuclear protein OS=Saccharomyces cerevisiae (strain ATCC 204508 / S288c) OX=559292 GN=FPR3 PE=1 SV=2	28.39180995	28.42716998	28.30645172	29.33075529	28.7226228	29.63831514	29.00395177	29.35358828	29.67421945	29.36155273	28.84054164	29.24800068	29.03186449	29.38910234	29.67916993	29.92286038	30.27832034	30.09841669	29.58676345	28.7538968	29.06683935	28.90896962	29.07190108	29.17161415	29.62129076	29.07834751	29.60214824
Q06205	FKBP4_YEAST FK506-binding protein 4 OS=Saccharomyces cerevisiae (strain ATCC 204508 / S288c) OX=559292 GN=FPR4 PE=1 SV=1	FPR4	sp|Q06205|FKBP4_YEAST FK506-binding protein 4 OS=Saccharomyces cerevisiae (strain ATCC 204508 / S288c) OX=559292 GN=FPR4 PE=1 SV=1	FKBP4_YEAST FK506-binding protein 4 OS=Saccharomyces cerevisiae (strain ATCC 204508 / S288c) OX=559292 GN=FPR4 PE=1 SV=1	22.54133316	22.40899315	22.21611712	24.43666496	23.90193783	24.56058039	24.12853867	24.821368	25.81475489	25.07455475	24.36865883	24.43826107	23.17670481	24.2629683	24.41115141	24.93095287	25.14386173	24.49812027	23.79402568	23.14218624	24.03751194	23.49115461	23.47050846	23.78864938	24.74915587	23.82217247	25.295334
Q07825	FRA1_YEAST Putative Xaa-Pro aminopeptidase FRA1 OS=Saccharomyces cerevisiae (strain ATCC 204508 / S288c) OX=559292 GN=FRA1 PE=1 SV=1	FRA1	sp|Q07825|FRA1_YEAST Putative Xaa-Pro aminopeptidase FRA1 OS=Saccharomyces cerevisiae (strain ATCC 204508 / S288c) OX=559292 GN=FRA1 PE=1 SV=1	FRA1_YEAST Putative Xaa-Pro aminopeptidase FRA1 OS=Saccharomyces cerevisiae (strain ATCC 204508 / S288c) OX=559292 GN=FRA1 PE=1 SV=1	24.20990151	24.15495495	24.37635463	23.62442497	23.85688477	23.18782546	23.37667688	23.47796435	23.14316342	23.5377066	24.59613587	24.3554188	24.85595041	24.08293826	24.47265442	23.95788256	24.21190359	24.40534952	24.89043128	23.37591421	23.69452538	24.20287325	24.1445927	23.5936732	23.58926005	23.21019645	23.02971536
P32614	FRDS_YEAST Fumarate reductase 1 OS=Saccharomyces cerevisiae (strain ATCC 204508 / S288c) OX=559292 GN=FRD1 PE=1 SV=1	FRD1	sp|P32614|FRDS_YEAST Fumarate reductase 1 OS=Saccharomyces cerevisiae (strain ATCC 204508 / S288c) OX=559292 GN=FRD1 PE=1 SV=1	FRDS_YEAST Fumarate reductase 1 OS=Saccharomyces cerevisiae (strain ATCC 204508 / S288c) OX=559292 GN=FRD1 PE=1 SV=1	29.10392101	29.00456306	28.84693926	28.23732114	28.59206255	28.05103597	28.3271788	28.55764056	28.33193928	28.61211033	28.99680601	28.67416826	28.81287331	28.42300639	28.32418038	28.0278807	27.97479806	28.31528948	28.81469068	28.81200433	29.07153734	28.66283861	28.73634257	28.78589082	28.34375356	28.23653762	28.18519649
Q06389	NCS1_YEAST Calcium-binding protein NCS-1 OS=Saccharomyces cerevisiae (strain ATCC 204508 / S288c) OX=559292 GN=FRQ1 PE=1 SV=2	FRQ1	sp|Q06389|NCS1_YEAST Calcium-binding protein NCS-1 OS=Saccharomyces cerevisiae (strain ATCC 204508 / S288c) OX=559292 GN=FRQ1 PE=1 SV=2	NCS1_YEAST Calcium-binding protein NCS-1 OS=Saccharomyces cerevisiae (strain ATCC 204508 / S288c) OX=559292 GN=FRQ1 PE=1 SV=2	23.99174749	23.88289009	23.71057522	24.56816492	24.45184602	24.77908336	25.17578567	24.39674127	25.14295763	24.90778708	24.30329073	24.52040384	24.17132113	24.84933494	24.83130815	24.7522679	25.08943951	25.01371263	24.78746971	24.1972568	24.17051888	23.59204664	24.16098172	24.94171087	25.41000951	24.84632954	24.81092311
P15624	SYFB_YEAST Phenylalanine--tRNA ligase beta subunit OS=Saccharomyces cerevisiae (strain ATCC 204508 / S288c) OX=559292 GN=FRS1 PE=1 SV=3	FRS1	sp|P15624|SYFB_YEAST Phenylalanine--tRNA ligase beta subunit OS=Saccharomyces cerevisiae (strain ATCC 204508 / S288c) OX=559292 GN=FRS1 PE=1 SV=3	SYFB_YEAST Phenylalanine--tRNA ligase beta subunit OS=Saccharomyces cerevisiae (strain ATCC 204508 / S288c) OX=559292 GN=FRS1 PE=1 SV=3	29.12831369	29.1495612	29.25910226	29.37166137	28.93309964	28.57968478	28.50370441	28.70062009	28.55363344	28.40914959	29.16068343	28.93120179	29.22048265	29.14605128	28.65883714	28.68512401	28.70066243	28.91996556	29.03506705	29.16105479	29.38944967	29.08876506	28.77867501	28.61190144	28.47143254	28.87369936	28.53705757
P15625	SYFA_YEAST Phenylalanine--tRNA ligase alpha subunit OS=Saccharomyces cerevisiae (strain ATCC 204508 / S288c) OX=559292 GN=FRS2 PE=1 SV=3	FRS2	sp|P15625|SYFA_YEAST Phenylalanine--tRNA ligase alpha subunit OS=Saccharomyces cerevisiae (strain ATCC 204508 / S288c) OX=559292 GN=FRS2 PE=1 SV=3	SYFA_YEAST Phenylalanine--tRNA ligase alpha subunit OS=Saccharomyces cerevisiae (strain ATCC 204508 / S288c) OX=559292 GN=FRS2 PE=1 SV=3	29.55907151	29.38400175	29.34433969	30.06716419	29.40014341	29.33890016	29.63952658	29.40969668	29.49353925	29.5232476	29.56072864	29.34724943	29.64211476	29.51998728	28.98735055	29.25390187	29.44093608	29.48658593	29.45049948	29.65287374	30.01131108	29.23326234	29.29874873	29.48963599	29.6770416	29.57310372	29.19028286
P38777	FSH1_YEAST Family of serine hydrolases 1 OS=Saccharomyces cerevisiae (strain ATCC 204508 / S288c) OX=559292 GN=FSH1 PE=1 SV=1	FSH1	sp|P38777|FSH1_YEAST Family of serine hydrolases 1 OS=Saccharomyces cerevisiae (strain ATCC 204508 / S288c) OX=559292 GN=FSH1 PE=1 SV=1	FSH1_YEAST Family of serine hydrolases 1 OS=Saccharomyces cerevisiae (strain ATCC 204508 / S288c) OX=559292 GN=FSH1 PE=1 SV=1	27.84956555	27.71134305	27.90495499	27.76276144	27.16021935	27.21779798	27.31539228	27.83290925	27.89465756	27.4509439	28.18738824	28.20849835	27.87656971	27.7447662	28.40354778	28.00049599	28.13840836	28.26723412	28.01960478	27.89832257	27.68649271	27.50877704	26.76319111	27.26208215	26.93282748	27.20933443	27.7648819
Q05015	FSH2_YEAST Family of serine hydrolases 2 OS=Saccharomyces cerevisiae (strain ATCC 204508 / S288c) OX=559292 GN=FSH2 PE=1 SV=1	FSH2	sp|Q05015|FSH2_YEAST Family of serine hydrolases 2 OS=Saccharomyces cerevisiae (strain ATCC 204508 / S288c) OX=559292 GN=FSH2 PE=1 SV=1	FSH2_YEAST Family of serine hydrolases 2 OS=Saccharomyces cerevisiae (strain ATCC 204508 / S288c) OX=559292 GN=FSH2 PE=1 SV=1	24.31741408	24.27562973	24.46702555	24.62546847	24.23416693	24.913101	24.94438679	24.40618226	24.81300046	24.56212829	24.96444227	25.4191477	24.57663572	25.00383792	24.91270177	25.56594392	25.744699	25.17372608	25.38690942	24.40229957	24.267915	24.42604894	24.33873535	24.58954828	24.69526102	24.61045203	25.0928341
P08417	FUMH_YEAST Fumarate hydratase, mitochondrial OS=Saccharomyces cerevisiae (strain ATCC 204508 / S288c) OX=559292 GN=FUM1 PE=1 SV=2	FUM1	sp|P08417|FUMH_YEAST Fumarate hydratase, mitochondrial OS=Saccharomyces cerevisiae (strain ATCC 204508 / S288c) OX=559292 GN=FUM1 PE=1 SV=2	FUMH_YEAST Fumarate hydratase, mitochondrial OS=Saccharomyces cerevisiae (strain ATCC 204508 / S288c) OX=559292 GN=FUM1 PE=1 SV=2	26.3145643	26.57163085	26.45827699	27.02586489	26.38323524	26.22799338	26.56135998	26.34739021	26.4716705	26.21715602	26.35799184	26.3430825	26.47523064	26.17760315	26.5526853	26.40949114	26.37731373	26.36236045	26.38507507	26.97695121	27.29920773	26.34903322	26.29104318	26.27109697	26.55658275	26.24575547	26.12558368
P39730	IF2P_YEAST Eukaryotic translation initiation factor 5B OS=Saccharomyces cerevisiae (strain ATCC 204508 / S288c) OX=559292 GN=FUN12 PE=1 SV=2	FUN12	sp|P39730|IF2P_YEAST Eukaryotic translation initiation factor 5B OS=Saccharomyces cerevisiae (strain ATCC 204508 / S288c) OX=559292 GN=FUN12 PE=1 SV=2	IF2P_YEAST Eukaryotic translation initiation factor 5B OS=Saccharomyces cerevisiae (strain ATCC 204508 / S288c) OX=559292 GN=FUN12 PE=1 SV=2	27.43526777	27.49904593	27.50997111	27.42041434	27.06422051	26.32527014	26.14424856	27.04906096	26.27778704	26.42745884	26.87059439	26.55347402	26.99486964	26.56042295	26.95607687	26.60849882	26.37388243	26.57645865	26.58598303	27.45194593	27.79984246	27.27741553	26.76720379	26.75453073	26.17909545	26.40669387	26.87238464
P18562	UPP_YEAST Uracil phosphoribosyltransferase OS=Saccharomyces cerevisiae (strain ATCC 204508 / S288c) OX=559292 GN=FUR1 PE=1 SV=2	FUR1	sp|P18562|UPP_YEAST Uracil phosphoribosyltransferase OS=Saccharomyces cerevisiae (strain ATCC 204508 / S288c) OX=559292 GN=FUR1 PE=1 SV=2	UPP_YEAST Uracil phosphoribosyltransferase OS=Saccharomyces cerevisiae (strain ATCC 204508 / S288c) OX=559292 GN=FUR1 PE=1 SV=2	28.87534549	28.96083316	29.18405247	29.17409388	28.98642344	29.71600783	29.55201963	29.63419212	29.83635611	29.63242342	29.70625604	30.19209816	28.67392875	29.65668208	29.91076421	30.54738858	30.23906933	29.99309891	29.98707856	29.38694977	29.28955391	29.11332838	28.90900099	29.26061562	29.21000308	29.19532325	29.88136635
P46949	FYV8_YEAST Protein FYV8 OS=Saccharomyces cerevisiae (strain ATCC 204508 / S288c) OX=559292 GN=FYV8 PE=1 SV=1	FYV8	sp|P46949|FYV8_YEAST Protein FYV8 OS=Saccharomyces cerevisiae (strain ATCC 204508 / S288c) OX=559292 GN=FYV8 PE=1 SV=1	FYV8_YEAST Protein FYV8 OS=Saccharomyces cerevisiae (strain ATCC 204508 / S288c) OX=559292 GN=FYV8 PE=1 SV=1	22.34736602	22.30659313	21.54867706	22.54429213	23.05201484	22.82047892	23.43860946	22.9401497	23.87382818	23.65841895	22.63793119	22.28918302	22.76451921	22.69990193	22.36808045	22.59055327	22.45203622	22.82867933	22.50022793	22.53544019	22.56980681	21.6003759	21.79544891	23.07803627	23.47253075	23.1779334	23.08713229
Q04739	GAL83_YEAST SNF1 protein kinase subunit beta-3 OS=Saccharomyces cerevisiae (strain ATCC 204508 / S288c) OX=559292 GN=GAL83 PE=1 SV=1	GAL83	sp|Q04739|GAL83_YEAST SNF1 protein kinase subunit beta-3 OS=Saccharomyces cerevisiae (strain ATCC 204508 / S288c) OX=559292 GN=GAL83 PE=1 SV=1	GAL83_YEAST SNF1 protein kinase subunit beta-3 OS=Saccharomyces cerevisiae (strain ATCC 204508 / S288c) OX=559292 GN=GAL83 PE=1 SV=1	24.36355884	23.56193285	23.84769417	23.8137655	23.70906062	24.51685825	24.45878918	24.47461587	24.65004877	24.53052159	23.38316004	23.59291173	23.75404344	23.45306847	23.48232286	23.21338651	23.71353765	23.39823688	23.63506291	23.45262609	23.6825072	23.84501884	24.08072254	24.06788093	24.1939002	24.37614378	24.68509843
P22146	GAS1_YEAST 1,3-beta-glucanosyltransferase GAS1 OS=Saccharomyces cerevisiae (strain ATCC 204508 / S288c) OX=559292 GN=GAS1 PE=1 SV=2	GAS1	sp|P22146|GAS1_YEAST 1,3-beta-glucanosyltransferase GAS1 OS=Saccharomyces cerevisiae (strain ATCC 204508 / S288c) OX=559292 GN=GAS1 PE=1 SV=2	GAS1_YEAST 1,3-beta-glucanosyltransferase GAS1 OS=Saccharomyces cerevisiae (strain ATCC 204508 / S288c) OX=559292 GN=GAS1 PE=1 SV=2	26.65973234	26.80575666	26.93474255	25.22053936	26.89189738	26.26927487	25.78636766	26.07335007	25.67029547	25.70209365	24.30194923	24.66855672	25.42712376	24.67420343	24.09340995	25.16262495	24.99205848	25.03194679	24.98604595	24.75669617	25.10449988	27.07914287	27.26026933	25.45686708	25.59079749	25.61483189	25.25679708
Q08193	GAS5_YEAST 1,3-beta-glucanosyltransferase GAS5 OS=Saccharomyces cerevisiae (strain ATCC 204508 / S288c) OX=559292 GN=GAS5 PE=1 SV=1	GAS5	sp|Q08193|GAS5_YEAST 1,3-beta-glucanosyltransferase GAS5 OS=Saccharomyces cerevisiae (strain ATCC 204508 / S288c) OX=559292 GN=GAS5 PE=1 SV=1	GAS5_YEAST 1,3-beta-glucanosyltransferase GAS5 OS=Saccharomyces cerevisiae (strain ATCC 204508 / S288c) OX=559292 GN=GAS5 PE=1 SV=1	23.48808165	23.74970965	24.49228725	23.15312147	24.6701787	24.8982751	23.74795364	23.72890163	22.9687924	22.82253045	21.49784073	22.6568898	23.19664775	22.11749697	22.24232208	24.14315873	23.9604466	23.5644342	23.29243187	22.19957913	22.35128401	25.42123902	25.76736103	23.76346228	24.25842507	23.08511963	23.62976183
P09032	EI2BG_YEAST Translation initiation factor eIF-2B subunit gamma OS=Saccharomyces cerevisiae (strain ATCC 204508 / S288c) OX=559292 GN=GCD1 PE=1 SV=3	GCD1	sp|P09032|EI2BG_YEAST Translation initiation factor eIF-2B subunit gamma OS=Saccharomyces cerevisiae (strain ATCC 204508 / S288c) OX=559292 GN=GCD1 PE=1 SV=3	EI2BG_YEAST Translation initiation factor eIF-2B subunit gamma OS=Saccharomyces cerevisiae (strain ATCC 204508 / S288c) OX=559292 GN=GCD1 PE=1 SV=3	22.54763643	22.33063497	22.22263908	23.90810208	22.71583856	21.23288445	23.43432797	23.22608973	23.20406505	23.49958	23.70392392	23.35362011	22.78734391	23.56788466	22.75256424	20.95809939	23.09916465	23.04813891	22.60263757	23.29506235	23.5129442	21.84129924	19.92101022	23.27506611	23.31681019	23.6811616	23.22848403
P32481	IF2G_YEAST Eukaryotic translation initiation factor 2 subunit gamma OS=Saccharomyces cerevisiae (strain ATCC 204508 / S288c) OX=559292 GN=GCD11 PE=1 SV=1	GCD11	sp|P32481|IF2G_YEAST Eukaryotic translation initiation factor 2 subunit gamma OS=Saccharomyces cerevisiae (strain ATCC 204508 / S288c) OX=559292 GN=GCD11 PE=1 SV=1	IF2G_YEAST Eukaryotic translation initiation factor 2 subunit gamma OS=Saccharomyces cerevisiae (strain ATCC 204508 / S288c) OX=559292 GN=GCD11 PE=1 SV=1	25.66620943	25.76549621	26.03011292	25.93497996	26.11451338	24.42655345	24.13521866	25.56583736	24.28501041	24.11233682	25.45877866	25.26406735	25.15118015	25.59699941	24.93524576	25.09057935	24.70291374	26.06849351	25.9353605	25.34266737	24.50676132	26.34366331	26.2096789	26.04443538	26.41397606	26.0459155	24.74466459
P46959	TRM61_YEAST tRNA (adenine(58)-N(1))-methyltransferase catalytic subunit TRM61 OS=Saccharomyces cerevisiae (strain ATCC 204508 / S288c) OX=559292 GN=GCD14 PE=1 SV=1	GCD14	sp|P46959|TRM61_YEAST tRNA (adenine(58)-N(1))-methyltransferase catalytic subunit TRM61 OS=Saccharomyces cerevisiae (strain ATCC 204508 / S288c) OX=559292 GN=GCD14 PE=1 SV=1	TRM61_YEAST tRNA (adenine(58)-N(1))-methyltransferase catalytic subunit TRM61 OS=Saccharomyces cerevisiae (strain ATCC 204508 / S288c) OX=559292 GN=GCD14 PE=1 SV=1	22.88964978	22.76321916	23.01172566	22.46689401	22.72167496	22.35878471	21.95174664	22.93332569	22.56893431	22.57683648	23.63967663	23.16185487	23.34540068	22.5032646	23.78544041	23.0970441	22.54312412	22.78939193	22.72715466	22.65301493	22.74660164	22.69084013	22.0766046	22.44845138	21.95593061	22.38885735	22.78460674
P12754	EI2BD_YEAST Translation initiation factor eIF-2B subunit delta OS=Saccharomyces cerevisiae (strain ATCC 204508 / S288c) OX=559292 GN=GCD2 PE=1 SV=1	GCD2	sp|P12754|EI2BD_YEAST Translation initiation factor eIF-2B subunit delta OS=Saccharomyces cerevisiae (strain ATCC 204508 / S288c) OX=559292 GN=GCD2 PE=1 SV=1	EI2BD_YEAST Translation initiation factor eIF-2B subunit delta OS=Saccharomyces cerevisiae (strain ATCC 204508 / S288c) OX=559292 GN=GCD2 PE=1 SV=1	19.86174083	19.98985918	20.26778393	20.74723187	20.19259546	18.66041462	19.33328923	19.57808698	19.56241211	20.25215244	19.16728243	17.35831755	20.3209374	19.59943629	19.14159576	19.33733275	19.11422181	17.98819744	19.68259917	20.78894194	20.81939257	18.68212199	19.21471692	18.60966536	18.47542124	19.44812087	18.9739565
P32501	EI2BE_YEAST Translation initiation factor eIF-2B subunit epsilon OS=Saccharomyces cerevisiae (strain ATCC 204508 / S288c) OX=559292 GN=GCD6 PE=1 SV=1	GCD6	sp|P32501|EI2BE_YEAST Translation initiation factor eIF-2B subunit epsilon OS=Saccharomyces cerevisiae (strain ATCC 204508 / S288c) OX=559292 GN=GCD6 PE=1 SV=1	EI2BE_YEAST Translation initiation factor eIF-2B subunit epsilon OS=Saccharomyces cerevisiae (strain ATCC 204508 / S288c) OX=559292 GN=GCD6 PE=1 SV=1	27.06144253	26.91071488	27.0309565	27.66852505	27.3551793	27.47990156	27.65285303	27.65265458	27.75755983	27.53815816	28.23037825	28.06059458	28.21986227	28.14672607	27.90244686	28.89143214	28.97272384	28.92335119	28.5649216	27.3357461	27.56796621	27.03987908	27.3715939	27.55680713	27.67882977	27.79068644	27.752476
P32502	EI2BB_YEAST Translation initiation factor eIF-2B subunit beta OS=Saccharomyces cerevisiae (strain ATCC 204508 / S288c) OX=559292 GN=GCD7 PE=1 SV=1	GCD7	sp|P32502|EI2BB_YEAST Translation initiation factor eIF-2B subunit beta OS=Saccharomyces cerevisiae (strain ATCC 204508 / S288c) OX=559292 GN=GCD7 PE=1 SV=1	EI2BB_YEAST Translation initiation factor eIF-2B subunit beta OS=Saccharomyces cerevisiae (strain ATCC 204508 / S288c) OX=559292 GN=GCD7 PE=1 SV=1	26.06866258	26.41259573	26.19341559	26.2485708	25.88825498	25.53186491	25.68328471	25.86627838	25.37679149	25.57762315	26.31386946	26.38181253	26.25785443	26.20030268	26.31984812	26.23777988	25.96270245	26.11857121	26.24595809	26.75190221	26.68525731	26.04624457	25.38493442	26.00333387	25.8016271	25.9429124	25.89080167
P33892	GCN1_YEAST eIF-2-alpha kinase activator GCN1 OS=Saccharomyces cerevisiae (strain ATCC 204508 / S288c) OX=559292 GN=GCN1 PE=1 SV=1	GCN1	sp|P33892|GCN1_YEAST eIF-2-alpha kinase activator GCN1 OS=Saccharomyces cerevisiae (strain ATCC 204508 / S288c) OX=559292 GN=GCN1 PE=1 SV=1	GCN1_YEAST eIF-2-alpha kinase activator GCN1 OS=Saccharomyces cerevisiae (strain ATCC 204508 / S288c) OX=559292 GN=GCN1 PE=1 SV=1	29.48545629	29.56869113	29.60768331	29.65220481	29.59569054	29.05637103	28.84181783	29.15908169	28.95298635	28.91132453	29.62403625	29.72268976	29.78525166	29.47571519	29.52324869	29.50951698	29.76917432	29.75899671	29.60251726	29.47723202	29.60577608	29.61102326	29.46848948	29.05110436	29.14128146	29.10500242	29.17462651
P15442	GCN2_YEAST eIF-2-alpha kinase GCN2 OS=Saccharomyces cerevisiae (strain ATCC 204508 / S288c) OX=559292 GN=GCN2 PE=1 SV=3	GCN2	sp|P15442|GCN2_YEAST eIF-2-alpha kinase GCN2 OS=Saccharomyces cerevisiae (strain ATCC 204508 / S288c) OX=559292 GN=GCN2 PE=1 SV=3	GCN2_YEAST eIF-2-alpha kinase GCN2 OS=Saccharomyces cerevisiae (strain ATCC 204508 / S288c) OX=559292 GN=GCN2 PE=1 SV=3	21.99977822	21.85742662	21.94962989	22.00628991	21.19579377	21.08518248	21.27886274	21.83995566	21.54977075	21.57626856	22.33785537	21.62913345	21.99153403	21.88581212	21.78708433	21.35010217	21.11819471	21.97547769	21.46953859	22.57034141	22.19006138	21.06447233	21.37101796	21.62059931	21.52724337	21.64649418	21.52155812
P43535	GCN20_YEAST Protein GCN20 OS=Saccharomyces cerevisiae (strain ATCC 204508 / S288c) OX=559292 GN=GCN20 PE=1 SV=1	GCN20	sp|P43535|GCN20_YEAST Protein GCN20 OS=Saccharomyces cerevisiae (strain ATCC 204508 / S288c) OX=559292 GN=GCN20 PE=1 SV=1	GCN20_YEAST Protein GCN20 OS=Saccharomyces cerevisiae (strain ATCC 204508 / S288c) OX=559292 GN=GCN20 PE=1 SV=1	25.39499812	26.03022755	25.55734652	25.87519655	25.59116376	26.34029573	25.43472754	25.64065275	25.22878148	25.62147538	26.40579491	25.3615727	26.27666161	26.05549589	26.072857	25.93408657	26.21029176	26.41809353	25.98621044	26.39846101	26.21546153	25.56518998	26.36690302	25.5939278	25.96369086	25.88260416	25.36145995
P14741	EI2BA_YEAST Translation initiation factor eIF-2B subunit alpha OS=Saccharomyces cerevisiae (strain ATCC 204508 / S288c) OX=559292 GN=GCN3 PE=1 SV=1	GCN3	sp|P14741|EI2BA_YEAST Translation initiation factor eIF-2B subunit alpha OS=Saccharomyces cerevisiae (strain ATCC 204508 / S288c) OX=559292 GN=GCN3 PE=1 SV=1	EI2BA_YEAST Translation initiation factor eIF-2B subunit alpha OS=Saccharomyces cerevisiae (strain ATCC 204508 / S288c) OX=559292 GN=GCN3 PE=1 SV=1	24.75934873	24.59456298	24.83957282	25.43125475	24.78041319	24.45251363	24.85416968	24.55825437	24.89674213	25.12866827	25.65708837	25.16246406	25.32376083	25.64224191	24.93660466	24.48595649	25.05768443	24.91631703	24.94118134	25.43779092	25.59547025	24.37770575	24.23936564	24.6148208	24.58931644	25.05434418	24.67416819
Q03330	GCN5_YEAST Histone acetyltransferase GCN5 OS=Saccharomyces cerevisiae (strain ATCC 204508 / S288c) OX=559292 GN=GCN5 PE=1 SV=1	GCN5	sp|Q03330|GCN5_YEAST Histone acetyltransferase GCN5 OS=Saccharomyces cerevisiae (strain ATCC 204508 / S288c) OX=559292 GN=GCN5 PE=1 SV=1	GCN5_YEAST Histone acetyltransferase GCN5 OS=Saccharomyces cerevisiae (strain ATCC 204508 / S288c) OX=559292 GN=GCN5 PE=1 SV=1	22.03760412	22.15827563	22.14484471	23.01946011	22.00481488	22.03080023	22.18450089	22.62585071	21.79784871	22.359257	23.39035513	23.3740918	23.48304251	23.25443114	23.35046838	23.29473457	22.90610957	23.29149756	23.17178253	22.97966348	23.24680649	22.00151965	22.25798183	22.38753112	21.96481293	22.62670271	22.24018463
P35197	GCS1_YEAST ADP-ribosylation factor GTPase-activating protein GCS1 OS=Saccharomyces cerevisiae (strain ATCC 204508 / S288c) OX=559292 GN=GCS1 PE=1 SV=1	GCS1	sp|P35197|GCS1_YEAST ADP-ribosylation factor GTPase-activating protein GCS1 OS=Saccharomyces cerevisiae (strain ATCC 204508 / S288c) OX=559292 GN=GCS1 PE=1 SV=1	GCS1_YEAST ADP-ribosylation factor GTPase-activating protein GCS1 OS=Saccharomyces cerevisiae (strain ATCC 204508 / S288c) OX=559292 GN=GCS1 PE=1 SV=1	25.96163195	26.27224792	25.58319905	25.34915008	25.8246806	24.68722977	26.12508	25.52005594	25.47819256	25.85035838	25.63340982	25.64147557	25.98827287	25.7830241	25.80668368	25.78064013	26.19552063	25.90022855	25.75713902	25.96302664	25.2343336	25.3813242	25.19311598	25.56192395	25.78924319	25.95604178	25.07949158
P48015	GCST_YEAST Aminomethyltransferase, mitochondrial OS=Saccharomyces cerevisiae (strain ATCC 204508 / S288c) OX=559292 GN=GCV1 PE=1 SV=2	GCV1	sp|P48015|GCST_YEAST Aminomethyltransferase, mitochondrial OS=Saccharomyces cerevisiae (strain ATCC 204508 / S288c) OX=559292 GN=GCV1 PE=1 SV=2	GCST_YEAST Aminomethyltransferase, mitochondrial OS=Saccharomyces cerevisiae (strain ATCC 204508 / S288c) OX=559292 GN=GCV1 PE=1 SV=2	21.8166355	22.87895549	23.02026201	22.97560701	22.685307	23.49890594	23.23380599	22.8285455	21.97669155	22.32916914	25.2546537	25.80858318	26.1076189	25.03661851	25.82343178	25.28393809	24.42842722	25.09095948	24.89948106	22.0058342	23.20442216	22.7498213	22.8325429	23.72759917	23.60143888	22.56651205	22.81181685
P49095	GCSP_YEAST Glycine dehydrogenase (decarboxylating), mitochondrial OS=Saccharomyces cerevisiae (strain ATCC 204508 / S288c) OX=559292 GN=GCV2 PE=1 SV=1	GCV2	sp|P49095|GCSP_YEAST Glycine dehydrogenase (decarboxylating), mitochondrial OS=Saccharomyces cerevisiae (strain ATCC 204508 / S288c) OX=559292 GN=GCV2 PE=1 SV=1	GCSP_YEAST Glycine dehydrogenase (decarboxylating), mitochondrial OS=Saccharomyces cerevisiae (strain ATCC 204508 / S288c) OX=559292 GN=GCV2 PE=1 SV=1	24.0815276	24.20142938	24.08246459	23.97893562	23.69713679	24.21566579	24.06929973	24.25739651	23.89802286	23.76914555	26.23229099	25.96271044	26.50242049	25.7082855	26.2997597	24.47220299	24.43631917	24.96526168	24.41682896	23.72417106	23.84278265	23.86304059	23.65084202	24.36021537	24.02288891	24.41085266	23.95653041
P39726	GCSH_YEAST Glycine cleavage system H protein, mitochondrial OS=Saccharomyces cerevisiae (strain ATCC 204508 / S288c) OX=559292 GN=GCV3 PE=1 SV=3	GCV3	sp|P39726|GCSH_YEAST Glycine cleavage system H protein, mitochondrial OS=Saccharomyces cerevisiae (strain ATCC 204508 / S288c) OX=559292 GN=GCV3 PE=1 SV=3	GCSH_YEAST Glycine cleavage system H protein, mitochondrial OS=Saccharomyces cerevisiae (strain ATCC 204508 / S288c) OX=559292 GN=GCV3 PE=1 SV=3	27.00151165	26.78147674	26.418583	28.59046414	28.35171573	29.26150943	29.5436284	29.06242577	28.91610594	29.3127992	31.02418219	30.69760556	31.29064885	31.0229491	29.88986134	31.4089394	31.30089535	31.31503434	30.48455224	27.45727496	28.67324042	26.49063954	28.3662736	29.79350221	29.96341067	29.32979841	28.74692278
P14065	GCY1_YEAST Glycerol 2-dehydrogenase (NADP(+)) OS=Saccharomyces cerevisiae (strain ATCC 204508 / S288c) OX=559292 GN=GCY1 PE=1 SV=1	GCY1	sp|P14065|GCY1_YEAST Glycerol 2-dehydrogenase (NADP(+)) OS=Saccharomyces cerevisiae (strain ATCC 204508 / S288c) OX=559292 GN=GCY1 PE=1 SV=1	GCY1_YEAST Glycerol 2-dehydrogenase (NADP(+)) OS=Saccharomyces cerevisiae (strain ATCC 204508 / S288c) OX=559292 GN=GCY1 PE=1 SV=1	22.5493066	22.38845569	23.04278763	21.31004583	22.48178434	22.76307024	22.03302893	21.69516071	22.17835826	21.86115613	22.34590555	22.57208537	23.65276758	22.7046208	22.04297876	22.30769746	23.0065819	22.78180595	22.7738058	19.99246967	20.86078675	22.69722503	23.27858165	21.79314146	22.1731902	22.47985121	22.14626156
Q06625	GDE_YEAST Glycogen debranching enzyme OS=Saccharomyces cerevisiae (strain ATCC 204508 / S288c) OX=559292 GN=GDB1 PE=1 SV=1	GDB1	sp|Q06625|GDE_YEAST Glycogen debranching enzyme OS=Saccharomyces cerevisiae (strain ATCC 204508 / S288c) OX=559292 GN=GDB1 PE=1 SV=1	GDE_YEAST Glycogen debranching enzyme OS=Saccharomyces cerevisiae (strain ATCC 204508 / S288c) OX=559292 GN=GDB1 PE=1 SV=1	24.39968673	24.15077885	24.38687485	23.33803406	24.14122996	23.9064811	24.1581914	23.88854685	23.76195893	23.91318445	23.85227023	23.29144276	25.03438768	23.83759624	23.14521235	23.5362049	23.7971453	23.63476575	23.86229235	23.21474422	23.38982452	24.31345557	25.17855408	24.31227286	23.81176694	24.0542303	23.74716985
P07262	DHE4_YEAST NADP-specific glutamate dehydrogenase 1 OS=Saccharomyces cerevisiae (strain ATCC 204508 / S288c) OX=559292 GN=GDH1 PE=1 SV=2	GDH1	sp|P07262|DHE4_YEAST NADP-specific glutamate dehydrogenase 1 OS=Saccharomyces cerevisiae (strain ATCC 204508 / S288c) OX=559292 GN=GDH1 PE=1 SV=2	DHE4_YEAST NADP-specific glutamate dehydrogenase 1 OS=Saccharomyces cerevisiae (strain ATCC 204508 / S288c) OX=559292 GN=GDH1 PE=1 SV=2	28.91663811	28.98964981	28.95717049	30.14988958	29.06969065	28.83896201	28.81249225	28.76501952	28.50402251	28.71025622	28.73195518	28.87586764	28.75798504	28.7966024	28.7431529	28.81081909	28.86869236	28.74010003	28.27644408	29.08170889	29.74019599	29.21765378	29.12268224	28.79943561	28.77138789	28.55460919	28.79488042
P33327	DHE2_YEAST NAD-specific glutamate dehydrogenase OS=Saccharomyces cerevisiae (strain ATCC 204508 / S288c) OX=559292 GN=GDH2 PE=1 SV=1	GDH2	sp|P33327|DHE2_YEAST NAD-specific glutamate dehydrogenase OS=Saccharomyces cerevisiae (strain ATCC 204508 / S288c) OX=559292 GN=GDH2 PE=1 SV=1	DHE2_YEAST NAD-specific glutamate dehydrogenase OS=Saccharomyces cerevisiae (strain ATCC 204508 / S288c) OX=559292 GN=GDH2 PE=1 SV=1	25.55630006	25.4440744	25.77577186	24.5004144	25.50943263	24.74917011	24.75349247	24.68390633	24.74987718	24.37833205	25.40236185	24.72089125	25.88845362	24.99800055	24.52680892	24.86991063	24.77510535	25.29226162	25.10453402	24.39177881	24.81871503	25.66970741	25.71805381	24.62015991	24.4027712	23.90619511	24.43507939
P39708	DHE5_YEAST NADP-specific glutamate dehydrogenase 2 OS=Saccharomyces cerevisiae (strain ATCC 204508 / S288c) OX=559292 GN=GDH3 PE=3 SV=1	GDH3	sp|P39708|DHE5_YEAST NADP-specific glutamate dehydrogenase 2 OS=Saccharomyces cerevisiae (strain ATCC 204508 / S288c) OX=559292 GN=GDH3 PE=3 SV=1	DHE5_YEAST NADP-specific glutamate dehydrogenase 2 OS=Saccharomyces cerevisiae (strain ATCC 204508 / S288c) OX=559292 GN=GDH3 PE=3 SV=1	26.02933048	25.86168168	25.98162909	27.40236618	25.90685479	25.0791626	25.48932774	26.2820664	25.47173319	25.65413733	25.94587436	25.50859439	25.78872777	25.60964087	25.82164953	25.1045086	25.05980977	25.18105465	24.70002637	26.24868153	27.01986573	26.20009054	25.53372124	25.80201826	25.09531919	25.66856788	25.99451436
P39958	GDI1_YEAST Rab GDP-dissociation inhibitor OS=Saccharomyces cerevisiae (strain ATCC 204508 / S288c) OX=559292 GN=GDI1 PE=1 SV=1	GDI1	sp|P39958|GDI1_YEAST Rab GDP-dissociation inhibitor OS=Saccharomyces cerevisiae (strain ATCC 204508 / S288c) OX=559292 GN=GDI1 PE=1 SV=1	GDI1_YEAST Rab GDP-dissociation inhibitor OS=Saccharomyces cerevisiae (strain ATCC 204508 / S288c) OX=559292 GN=GDI1 PE=1 SV=1	27.97779836	27.96899982	28.05403469	26.36136578	27.40223487	25.87234413	26.34152403	26.88464537	26.41697856	26.36677205	26.73206876	26.32632319	26.86719127	26.56497083	27.24881454	26.52729203	26.44301863	26.6460259	26.39583604	27.09568505	26.79692226	27.61009787	27.10189653	26.29636102	25.82921668	26.63012241	26.57047852
Q12154	GET3_YEAST ATPase GET3 OS=Saccharomyces cerevisiae (strain ATCC 204508 / S288c) OX=559292 GN=GET3 PE=1 SV=1	GET3	sp|Q12154|GET3_YEAST ATPase GET3 OS=Saccharomyces cerevisiae (strain ATCC 204508 / S288c) OX=559292 GN=GET3 PE=1 SV=1	GET3_YEAST ATPase GET3 OS=Saccharomyces cerevisiae (strain ATCC 204508 / S288c) OX=559292 GN=GET3 PE=1 SV=1	28.56844388	29.0136709	29.06059579	29.03506107	29.10060993	29.11835677	29.02207847	28.44903486	28.85332251	28.63942025	28.76064643	29.62606124	29.26626792	29.00980259	29.36518114	29.55505783	29.630176	29.83608315	29.70272157	28.53942771	28.52769299	28.93121063	28.90779385	29.0954947	29.09209779	28.81031576	29.12712476
Q12125	GET4_YEAST Golgi to ER traffic protein 4 OS=Saccharomyces cerevisiae (strain ATCC 204508 / S288c) OX=559292 GN=GET4 PE=1 SV=1	GET4	sp|Q12125|GET4_YEAST Golgi to ER traffic protein 4 OS=Saccharomyces cerevisiae (strain ATCC 204508 / S288c) OX=559292 GN=GET4 PE=1 SV=1	GET4_YEAST Golgi to ER traffic protein 4 OS=Saccharomyces cerevisiae (strain ATCC 204508 / S288c) OX=559292 GN=GET4 PE=1 SV=1	26.77888053	26.79661821	26.97899609	27.37237796	26.91190217	26.62539664	26.91696571	26.59571504	26.49561093	26.62864477	27.15121048	27.09046045	26.94521197	27.321519	26.90194326	27.09357798	27.04081787	26.99263506	27.02911044	27.40691767	27.33752211	26.93917681	26.71227549	26.6215575	26.96644528	27.02612643	26.96368538
P14742	GFA1_YEAST Glutamine--fructose-6-phosphate aminotransferase [isomerizing] OS=Saccharomyces cerevisiae (strain ATCC 204508 / S288c) OX=559292 GN=GFA1 PE=1 SV=4	GFA1	sp|P14742|GFA1_YEAST Glutamine--fructose-6-phosphate aminotransferase [isomerizing] OS=Saccharomyces cerevisiae (strain ATCC 204508 / S288c) OX=559292 GN=GFA1 PE=1 SV=4	GFA1_YEAST Glutamine--fructose-6-phosphate aminotransferase [isomerizing] OS=Saccharomyces cerevisiae (strain ATCC 204508 / S288c) OX=559292 GN=GFA1 PE=1 SV=4	26.69160526	27.2094581	27.06786058	28.04703258	27.29824749	26.40403479	27.07313635	26.50469381	26.32581608	26.58720012	27.14456903	27.15632005	27.79578362	27.26729278	27.19065639	27.04789855	27.0490025	27.22663994	27.3702147	27.46093849	27.98857319	27.17614942	27.12876835	27.00611716	27.10905212	26.68078953	26.77447961
P38817	GGA2_YEAST ADP-ribosylation factor-binding protein GGA2 OS=Saccharomyces cerevisiae (strain ATCC 204508 / S288c) OX=559292 GN=GGA2 PE=1 SV=1	GGA2	sp|P38817|GGA2_YEAST ADP-ribosylation factor-binding protein GGA2 OS=Saccharomyces cerevisiae (strain ATCC 204508 / S288c) OX=559292 GN=GGA2 PE=1 SV=1	GGA2_YEAST ADP-ribosylation factor-binding protein GGA2 OS=Saccharomyces cerevisiae (strain ATCC 204508 / S288c) OX=559292 GN=GGA2 PE=1 SV=1	22.60599885	22.64513405	22.2869246	20.42032203	22.39001002	20.93588107	21.57558453	21.96313014	21.29551408	21.10559153	20.77133728	21.3398324	20.47776138	20.67974373	20.9594915	22.3142824	20.85988181	21.1169658	21.27614287	21.55042145	20.91552935	22.23907964	21.62921454	21.5208222	20.69611412	20.61181413	21.46417563
Q04493	PFD5_YEAST Prefoldin subunit 5 OS=Saccharomyces cerevisiae (strain ATCC 204508 / S288c) OX=559292 GN=GIM5 PE=1 SV=1	GIM5	sp|Q04493|PFD5_YEAST Prefoldin subunit 5 OS=Saccharomyces cerevisiae (strain ATCC 204508 / S288c) OX=559292 GN=GIM5 PE=1 SV=1	PFD5_YEAST Prefoldin subunit 5 OS=Saccharomyces cerevisiae (strain ATCC 204508 / S288c) OX=559292 GN=GIM5 PE=1 SV=1	27.86003577	27.94703608	27.56208739	28.53808873	27.93437964	28.19141748	28.84619538	28.05112784	28.26608026	28.77073836	28.92926972	28.99929482	28.25939702	29.26080888	28.79490365	29.06972091	29.04284378	29.02513659	28.88706911	28.51020844	28.77294356	27.30355584	27.15830674	28.35873265	28.75036413	28.44144479	28.09924835
Q03768	GIR2_YEAST Protein GIR2 OS=Saccharomyces cerevisiae (strain ATCC 204508 / S288c) OX=559292 GN=GIR2 PE=1 SV=1	GIR2	sp|Q03768|GIR2_YEAST Protein GIR2 OS=Saccharomyces cerevisiae (strain ATCC 204508 / S288c) OX=559292 GN=GIR2 PE=1 SV=1	GIR2_YEAST Protein GIR2 OS=Saccharomyces cerevisiae (strain ATCC 204508 / S288c) OX=559292 GN=GIR2 PE=1 SV=1	23.18220469	23.02652095	23.85937648	23.71432128	23.23303322	25.2543758	24.03407336	23.14921013	24.41678732	24.16766986	23.89095169	24.59256577	23.73820636	24.25102986	24.26326105	24.71022592	24.71095845	24.21159852	24.30147289	23.13090373	23.31940821	24.00509055	24.24118356	23.36198256	24.51692907	23.54900769	24.49136512
P53849	GIS2_YEAST Zinc finger protein GIS2 OS=Saccharomyces cerevisiae (strain ATCC 204508 / S288c) OX=559292 GN=GIS2 PE=1 SV=1	GIS2	sp|P53849|GIS2_YEAST Zinc finger protein GIS2 OS=Saccharomyces cerevisiae (strain ATCC 204508 / S288c) OX=559292 GN=GIS2 PE=1 SV=1	GIS2_YEAST Zinc finger protein GIS2 OS=Saccharomyces cerevisiae (strain ATCC 204508 / S288c) OX=559292 GN=GIS2 PE=1 SV=1	24.16529788	24.7235996	24.78618113	25.86208679	25.57458848	27.37609285	25.54668959	25.14185953	25.50606329	25.00537188	24.40023248	25.8361789	24.06619518	24.83502208	24.34958284	25.7075981	25.32341421	24.25704515	25.04742717	25.27425285	24.90328234	24.70998001	26.65702934	25.03275082	25.20647249	24.99167757	25.84952165
Q04233	GIS4_YEAST Protein GIS4 OS=Saccharomyces cerevisiae (strain ATCC 204508 / S288c) OX=559292 GN=GIS4 PE=1 SV=1	GIS4	sp|Q04233|GIS4_YEAST Protein GIS4 OS=Saccharomyces cerevisiae (strain ATCC 204508 / S288c) OX=559292 GN=GIS4 PE=1 SV=1	GIS4_YEAST Protein GIS4 OS=Saccharomyces cerevisiae (strain ATCC 204508 / S288c) OX=559292 GN=GIS4 PE=1 SV=1	22.76004976	22.57432659	22.32475682	23.31420593	23.01788066	23.63188737	23.34820129	23.2088832	23.84780672	23.49701897	23.39956836	23.56987576	23.43852068	23.58046655	23.5821296	23.6757815	23.81393004	23.68406189	23.54980919	22.87102716	23.28055539	22.8745176	22.97712826	23.2657783	23.6506799	23.11367837	23.37848348
P32775	GLGB_YEAST 1,4-alpha-glucan-branching enzyme OS=Saccharomyces cerevisiae (strain ATCC 204508 / S288c) OX=559292 GN=GLC3 PE=1 SV=2	GLC3	sp|P32775|GLGB_YEAST 1,4-alpha-glucan-branching enzyme OS=Saccharomyces cerevisiae (strain ATCC 204508 / S288c) OX=559292 GN=GLC3 PE=1 SV=2	GLGB_YEAST 1,4-alpha-glucan-branching enzyme OS=Saccharomyces cerevisiae (strain ATCC 204508 / S288c) OX=559292 GN=GLC3 PE=1 SV=2	23.62438753	23.21176896	23.34736266	21.85142428	23.32389897	21.85059728	21.61371506	22.39258606	21.60592825	21.99465778	22.58912069	22.05057892	22.52134027	21.9386817	21.36979452	21.48602969	21.27121944	22.09821541	21.88202428	22.64319414	22.77032827	23.7416361	24.13676009	22.83816607	21.69630246	21.91083769	21.85783654
P32598	PP12_YEAST Serine/threonine-protein phosphatase PP1-2 OS=Saccharomyces cerevisiae (strain ATCC 204508 / S288c) OX=559292 GN=GLC7 PE=1 SV=1	GLC7	sp|P32598|PP12_YEAST Serine/threonine-protein phosphatase PP1-2 OS=Saccharomyces cerevisiae (strain ATCC 204508 / S288c) OX=559292 GN=GLC7 PE=1 SV=1	PP12_YEAST Serine/threonine-protein phosphatase PP1-2 OS=Saccharomyces cerevisiae (strain ATCC 204508 / S288c) OX=559292 GN=GLC7 PE=1 SV=1	28.78273744	28.91915157	28.7580544	28.55397606	28.64197821	28.1462045	28.20886548	28.66723543	28.47558745	28.5677835	28.94590138	28.58373607	29.05641808	29.15350156	28.92618734	29.04503692	29.2985816	29.19881326	29.04034095	29.11203974	28.79322808	28.78537092	28.4667593	28.64409081	28.52463002	28.72379344	28.50277985
P41818	GLC8_YEAST Protein GLC8 OS=Saccharomyces cerevisiae (strain ATCC 204508 / S288c) OX=559292 GN=GLC8 PE=1 SV=1	GLC8	sp|P41818|GLC8_YEAST Protein GLC8 OS=Saccharomyces cerevisiae (strain ATCC 204508 / S288c) OX=559292 GN=GLC8 PE=1 SV=1	GLC8_YEAST Protein GLC8 OS=Saccharomyces cerevisiae (strain ATCC 204508 / S288c) OX=559292 GN=GLC8 PE=1 SV=1	26.11730484	25.95982359	25.82523068	26.40306126	26.65002712	26.86579288	26.75791302	26.04051041	26.60080765	26.55027019	26.31340736	26.51866058	26.44875312	26.32275319	26.15071478	25.75235592	27.09066406	26.69398859	26.74754204	25.15729606	25.71104117	26.08374215	26.99582528	26.5700552	26.99362075	26.23131552	26.52327018
P17709	HXKG_YEAST Glucokinase-1 OS=Saccharomyces cerevisiae (strain ATCC 204508 / S288c) OX=559292 GN=GLK1 PE=1 SV=1	GLK1	sp|P17709|HXKG_YEAST Glucokinase-1 OS=Saccharomyces cerevisiae (strain ATCC 204508 / S288c) OX=559292 GN=GLK1 PE=1 SV=1	HXKG_YEAST Glucokinase-1 OS=Saccharomyces cerevisiae (strain ATCC 204508 / S288c) OX=559292 GN=GLK1 PE=1 SV=1	30.48152427	30.32429242	30.16544225	28.87168858	29.89625709	29.43676188	29.92320074	30.15292504	29.72550152	29.80787691	30.18509482	29.70519164	30.77562116	29.70919146	29.53607584	29.81595033	30.48813128	30.61632135	30.20132692	28.9407096	29.02821061	29.98034651	29.88342124	30.06267271	29.98341363	29.80386372	29.41416728
P32288	GLNA_YEAST Glutamine synthetase OS=Saccharomyces cerevisiae (strain ATCC 204508 / S288c) OX=559292 GN=GLN1 PE=1 SV=4	GLN1	sp|P32288|GLNA_YEAST Glutamine synthetase OS=Saccharomyces cerevisiae (strain ATCC 204508 / S288c) OX=559292 GN=GLN1 PE=1 SV=4	GLNA_YEAST Glutamine synthetase OS=Saccharomyces cerevisiae (strain ATCC 204508 / S288c) OX=559292 GN=GLN1 PE=1 SV=4	27.9235345	27.75893944	27.76939398	28.18643565	28.06019082	28.65680003	28.60684814	27.81831751	27.70283034	28.04256195	28.05150661	27.83653485	28.63591762	28.14268237	27.39649864	27.36607329	27.3217707	26.91781488	27.73610685	27.64430696	28.10201512	27.88748282	28.62708443	28.7323001	28.97470891	28.43000457	27.89949358
P13188	SYQ_YEAST Glutamine--tRNA ligase OS=Saccharomyces cerevisiae (strain ATCC 204508 / S288c) OX=559292 GN=GLN4 PE=1 SV=2	GLN4	sp|P13188|SYQ_YEAST Glutamine--tRNA ligase OS=Saccharomyces cerevisiae (strain ATCC 204508 / S288c) OX=559292 GN=GLN4 PE=1 SV=2	SYQ_YEAST Glutamine--tRNA ligase OS=Saccharomyces cerevisiae (strain ATCC 204508 / S288c) OX=559292 GN=GLN4 PE=1 SV=2	26.38612067	26.67193114	26.69022762	26.03713657	26.33479996	25.50570962	25.36052679	25.79147321	25.02375411	25.26168382	26.12556912	25.74226386	26.24789657	26.08508466	25.99237993	25.54317577	25.45670856	25.9609388	26.20811218	27.04519106	26.58216869	26.42309629	26.02213341	25.67778395	25.33812936	25.92052205	25.46811647
P50107	LGUL_YEAST Lactoylglutathione lyase OS=Saccharomyces cerevisiae (strain ATCC 204508 / S288c) OX=559292 GN=GLO1 PE=1 SV=1	GLO1	sp|P50107|LGUL_YEAST Lactoylglutathione lyase OS=Saccharomyces cerevisiae (strain ATCC 204508 / S288c) OX=559292 GN=GLO1 PE=1 SV=1	LGUL_YEAST Lactoylglutathione lyase OS=Saccharomyces cerevisiae (strain ATCC 204508 / S288c) OX=559292 GN=GLO1 PE=1 SV=1	23.45897461	23.51615903	23.15682826	23.17379901	23.60350954	23.55713243	24.06026746	23.67290423	23.79377042	23.93580236	23.11378533	23.35946771	23.46100602	23.39410594	23.28146197	24.52833795	24.32027565	24.00443864	22.94962718	22.84904334	23.26646513	23.89897757	24.19033103	23.40578734	23.87823805	23.51266209	23.31410922
P41921	GSHR_YEAST Glutathione reductase OS=Saccharomyces cerevisiae (strain ATCC 204508 / S288c) OX=559292 GN=GLR1 PE=1 SV=2	GLR1	sp|P41921|GSHR_YEAST Glutathione reductase OS=Saccharomyces cerevisiae (strain ATCC 204508 / S288c) OX=559292 GN=GLR1 PE=1 SV=2	GSHR_YEAST Glutathione reductase OS=Saccharomyces cerevisiae (strain ATCC 204508 / S288c) OX=559292 GN=GLR1 PE=1 SV=2	23.39440244	23.59342491	23.41835616	23.11614653	23.39334368	21.69293472	23.11236901	22.39001097	22.50816125	23.19310085	23.55359028	23.10990248	23.60565898	23.48565279	22.96489328	22.60462516	21.72158787	23.22410416	21.72674671	23.75990698	23.75766134	23.49341817	23.73039257	22.58686914	21.93577387	23.55786505	22.88816438
Q12680	GLT1_YEAST Glutamate synthase [NADH] OS=Saccharomyces cerevisiae (strain ATCC 204508 / S288c) OX=559292 GN=GLT1 PE=1 SV=2	GLT1	sp|Q12680|GLT1_YEAST Glutamate synthase [NADH] OS=Saccharomyces cerevisiae (strain ATCC 204508 / S288c) OX=559292 GN=GLT1 PE=1 SV=2	GLT1_YEAST Glutamate synthase [NADH] OS=Saccharomyces cerevisiae (strain ATCC 204508 / S288c) OX=559292 GN=GLT1 PE=1 SV=2	25.3832522	25.39293421	25.70608841	25.73761592	25.45937174	25.05272063	24.86654459	24.85824757	24.07477287	24.39457902	25.05067604	24.92138425	25.79042224	24.88443849	24.41907686	24.36048549	23.67263168	24.18026323	24.42148405	25.26385347	25.77101459	25.67990877	25.91588013	25.11230862	24.97985592	24.82249123	24.8883714
P37303	GLY1_YEAST Low specificity L-threonine aldolase OS=Saccharomyces cerevisiae (strain ATCC 204508 / S288c) OX=559292 GN=GLY1 PE=1 SV=2	GLY1	sp|P37303|GLY1_YEAST Low specificity L-threonine aldolase OS=Saccharomyces cerevisiae (strain ATCC 204508 / S288c) OX=559292 GN=GLY1 PE=1 SV=2	GLY1_YEAST Low specificity L-threonine aldolase OS=Saccharomyces cerevisiae (strain ATCC 204508 / S288c) OX=559292 GN=GLY1 PE=1 SV=2	28.26903184	28.19117316	28.35083882	28.0737931	28.2010084	27.73974213	27.97996109	28.59119731	28.3715315	28.38526466	28.22827613	27.90618187	27.20294332	27.87057541	28.26831857	28.10572413	27.99525592	27.81911028	26.92337089	28.53493529	28.3343658	28.41203072	27.81874864	27.91456087	27.65543721	28.49047566	28.69247218
P43577	GNA1_YEAST Glucosamine 6-phosphate N-acetyltransferase OS=Saccharomyces cerevisiae (strain ATCC 204508 / S288c) OX=559292 GN=GNA1 PE=1 SV=1	GNA1	sp|P43577|GNA1_YEAST Glucosamine 6-phosphate N-acetyltransferase OS=Saccharomyces cerevisiae (strain ATCC 204508 / S288c) OX=559292 GN=GNA1 PE=1 SV=1	GNA1_YEAST Glucosamine 6-phosphate N-acetyltransferase OS=Saccharomyces cerevisiae (strain ATCC 204508 / S288c) OX=559292 GN=GNA1 PE=1 SV=1	23.55558707	23.49080583	23.51536033	24.86919359	23.88390212	25.25786052	25.27251037	24.63752371	25.18215207	25.27283969	24.66880982	24.88889799	24.47417564	25.05027164	24.61207159	24.40075055	24.33591646	24.14814501	24.65267957	24.12913713	24.45132273	23.64278808	24.14840211	24.79568186	25.59809951	24.83543145	24.90721034
P38720	6PGD1_YEAST 6-phosphogluconate dehydrogenase, decarboxylating 1 OS=Saccharomyces cerevisiae (strain ATCC 204508 / S288c) OX=559292 GN=GND1 PE=1 SV=1	GND1	sp|P38720|6PGD1_YEAST 6-phosphogluconate dehydrogenase, decarboxylating 1 OS=Saccharomyces cerevisiae (strain ATCC 204508 / S288c) OX=559292 GN=GND1 PE=1 SV=1	6PGD1_YEAST 6-phosphogluconate dehydrogenase, decarboxylating 1 OS=Saccharomyces cerevisiae (strain ATCC 204508 / S288c) OX=559292 GN=GND1 PE=1 SV=1	29.25953001	29.53758318	29.43611	28.62556609	29.3669989	28.02717256	28.40102624	28.20167429	28.2217837	28.14611848	28.53786601	28.65843872	28.83169918	28.60146951	28.8008367	28.33104479	28.44367623	28.42061056	28.76538394	28.79933954	28.65631425	29.49663397	29.16255541	28.35014274	27.99421123	28.44666365	28.67028566
P53319	6PGD2_YEAST 6-phosphogluconate dehydrogenase, decarboxylating 2 OS=Saccharomyces cerevisiae (strain ATCC 204508 / S288c) OX=559292 GN=GND2 PE=1 SV=1	GND2	sp|P53319|6PGD2_YEAST 6-phosphogluconate dehydrogenase, decarboxylating 2 OS=Saccharomyces cerevisiae (strain ATCC 204508 / S288c) OX=559292 GN=GND2 PE=1 SV=1	6PGD2_YEAST 6-phosphogluconate dehydrogenase, decarboxylating 2 OS=Saccharomyces cerevisiae (strain ATCC 204508 / S288c) OX=559292 GN=GND2 PE=1 SV=1	20.94403334	20.87688912	21.20740116	20.62731094	21.65078686	19.80190516	19.81912216	19.82875247	19.2528978	18.85579286	19.92505837	21.27434755	18.6067934	20.1732862	17.17534701	18.93610311	20.70135766	19.66107481	19.42187349	18.24776216	20.98806	20.85113622	20.98616599	20.54446854	21.93297943	19.64845779	19.99095777
P46984	GON7_YEAST EKC/KEOPS complex subunit GON7 OS=Saccharomyces cerevisiae (strain ATCC 204508 / S288c) OX=559292 GN=GON7 PE=1 SV=1	GON7	sp|P46984|GON7_YEAST EKC/KEOPS complex subunit GON7 OS=Saccharomyces cerevisiae (strain ATCC 204508 / S288c) OX=559292 GN=GON7 PE=1 SV=1	GON7_YEAST EKC/KEOPS complex subunit GON7 OS=Saccharomyces cerevisiae (strain ATCC 204508 / S288c) OX=559292 GN=GON7 PE=1 SV=1	23.77782489	23.67323359	23.14944822	24.17242872	24.14450543	24.80478115	24.36143185	24.69959188	25.24424779	24.56032337	24.45351562	25.02491813	24.51742499	24.73849186	24.76041151	24.81411906	24.33721235	24.40010549	24.43460253	23.61804326	23.59153011	23.74602206	24.54960196	24.60215087	24.93376762	24.57338474	24.8981981
P53839	GOR1_YEAST Glyoxylate reductase 1 OS=Saccharomyces cerevisiae (strain ATCC 204508 / S288c) OX=559292 GN=GOR1 PE=1 SV=1	GOR1	sp|P53839|GOR1_YEAST Glyoxylate reductase 1 OS=Saccharomyces cerevisiae (strain ATCC 204508 / S288c) OX=559292 GN=GOR1 PE=1 SV=1	GOR1_YEAST Glyoxylate reductase 1 OS=Saccharomyces cerevisiae (strain ATCC 204508 / S288c) OX=559292 GN=GOR1 PE=1 SV=1	25.07160821	24.22799598	24.02633465	24.37264102	23.95745163	23.88802852	24.40278384	24.47166287	24.16550481	24.33884201	25.42965888	24.74687669	25.46306958	24.77109855	24.83305852	25.17282685	25.13568208	25.23806808	24.55887079	23.37298378	24.70972754	24.13917141	24.35531013	23.82934562	24.03781423	23.51296605	23.86397693
Q00055	GPD1_YEAST Glycerol-3-phosphate dehydrogenase [NAD(+)] 1 OS=Saccharomyces cerevisiae (strain ATCC 204508 / S288c) OX=559292 GN=GPD1 PE=1 SV=4	GPD1	sp|Q00055|GPD1_YEAST Glycerol-3-phosphate dehydrogenase [NAD(+)] 1 OS=Saccharomyces cerevisiae (strain ATCC 204508 / S288c) OX=559292 GN=GPD1 PE=1 SV=4	GPD1_YEAST Glycerol-3-phosphate dehydrogenase [NAD(+)] 1 OS=Saccharomyces cerevisiae (strain ATCC 204508 / S288c) OX=559292 GN=GPD1 PE=1 SV=4	30.22266791	30.07165998	30.07271335	30.24008393	30.12330502	29.54759702	29.83982497	29.80474414	29.71422158	30.10938053	30.03300963	29.85064646	30.36451049	29.93930016	29.65077037	29.79791719	29.92032955	30.03190989	30.02466041	30.03466857	30.67606286	30.10258779	30.46689623	30.11012629	29.82879638	29.68197956	29.57854781
P41911	GPD2_YEAST Glycerol-3-phosphate dehydrogenase [NAD(+)] 2, mitochondrial OS=Saccharomyces cerevisiae (strain ATCC 204508 / S288c) OX=559292 GN=GPD2 PE=1 SV=2	GPD2	sp|P41911|GPD2_YEAST Glycerol-3-phosphate dehydrogenase [NAD(+)] 2, mitochondrial OS=Saccharomyces cerevisiae (strain ATCC 204508 / S288c) OX=559292 GN=GPD2 PE=1 SV=2	GPD2_YEAST Glycerol-3-phosphate dehydrogenase [NAD(+)] 2, mitochondrial OS=Saccharomyces cerevisiae (strain ATCC 204508 / S288c) OX=559292 GN=GPD2 PE=1 SV=2	26.64345736	26.83404472	26.70141987	26.05243611	26.59588369	26.64708617	26.32703696	26.30774317	26.63445671	26.47030735	27.01150421	27.03730657	26.67802114	27.06629904	27.05646854	26.32450934	27.61198829	27.39836229	26.72875786	26.41559272	26.21094388	27.15132743	26.6943295	26.49972952	26.85273588	26.30848195	26.51721691
P06738	PHSG_YEAST Glycogen phosphorylase OS=Saccharomyces cerevisiae (strain ATCC 204508 / S288c) OX=559292 GN=GPH1 PE=1 SV=4	GPH1	sp|P06738|PHSG_YEAST Glycogen phosphorylase OS=Saccharomyces cerevisiae (strain ATCC 204508 / S288c) OX=559292 GN=GPH1 PE=1 SV=4	PHSG_YEAST Glycogen phosphorylase OS=Saccharomyces cerevisiae (strain ATCC 204508 / S288c) OX=559292 GN=GPH1 PE=1 SV=4	29.1191767	28.83128793	28.69515505	27.3040678	28.76408962	27.79974833	27.64263284	28.07333811	27.70942416	27.53246826	27.84763898	27.40674037	28.28280623	27.5542695	26.93778906	27.75474527	28.10187287	28.55630132	27.23830066	27.43585971	27.28126902	28.88164933	29.28990053	28.40247864	28.15472769	27.96748864	27.63452832
P00950	PMG1_YEAST Phosphoglycerate mutase 1 OS=Saccharomyces cerevisiae (strain ATCC 204508 / S288c) OX=559292 GN=GPM1 PE=1 SV=3	GPM1	sp|P00950|PMG1_YEAST Phosphoglycerate mutase 1 OS=Saccharomyces cerevisiae (strain ATCC 204508 / S288c) OX=559292 GN=GPM1 PE=1 SV=3	PMG1_YEAST Phosphoglycerate mutase 1 OS=Saccharomyces cerevisiae (strain ATCC 204508 / S288c) OX=559292 GN=GPM1 PE=1 SV=3	32.12136956	32.49847239	32.08931582	31.09491424	31.89558266	31.24193258	31.63821986	31.50776562	31.01435699	31.05525867	30.59196964	30.93352938	31.11595039	30.88331395	31.33087527	31.3153784	31.16059152	31.04283589	31.21462234	31.30470699	31.1866003	31.89943068	31.82497449	31.2675164	30.96646979	31.42955366	31.40891528
Q12008	PMG2_YEAST Phosphoglycerate mutase 2 OS=Saccharomyces cerevisiae (strain ATCC 204508 / S288c) OX=559292 GN=GPM2 PE=1 SV=1	GPM2	sp|Q12008|PMG2_YEAST Phosphoglycerate mutase 2 OS=Saccharomyces cerevisiae (strain ATCC 204508 / S288c) OX=559292 GN=GPM2 PE=1 SV=1	PMG2_YEAST Phosphoglycerate mutase 2 OS=Saccharomyces cerevisiae (strain ATCC 204508 / S288c) OX=559292 GN=GPM2 PE=1 SV=1	23.57397992	23.39857521	23.06860918	20.36135076	22.24317169	22.3870219	22.10370761	21.59651032	22.39422588	22.81375454	22.21603573	21.88535451	22.25719652	21.81942723	21.2594714	21.14886578	20.52188903	21.87727627	22.43838946	20.95295645	21.10575254	22.40907306	22.06851459	22.5974577	22.03419636	22.06902555	20.72054082
Q12326	PMG3_YEAST Phosphoglycerate mutase 3 OS=Saccharomyces cerevisiae (strain ATCC 204508 / S288c) OX=559292 GN=GPM3 PE=1 SV=1	GPM3	sp|Q12326|PMG3_YEAST Phosphoglycerate mutase 3 OS=Saccharomyces cerevisiae (strain ATCC 204508 / S288c) OX=559292 GN=GPM3 PE=1 SV=1	PMG3_YEAST Phosphoglycerate mutase 3 OS=Saccharomyces cerevisiae (strain ATCC 204508 / S288c) OX=559292 GN=GPM3 PE=1 SV=1	22.94619842	22.75184966	22.70141771	21.74195666	22.07089505	22.35043016	22.88866097	22.88804738	22.91220273	22.5743153	21.48940567	21.00203641	20.07644435	22.16236129	22.00515424	21.08313802	21.81143579	21.73710656	20.39916181	23.16357526	22.05179953	22.01519551	21.47930308	22.43890676	22.72763118	22.98300373	22.74724773
Q06543	GPN3_YEAST GPN-loop GTPase 3 OS=Saccharomyces cerevisiae (strain ATCC 204508 / S288c) OX=559292 GN=GPN3 PE=1 SV=1	GPN3	sp|Q06543|GPN3_YEAST GPN-loop GTPase 3 OS=Saccharomyces cerevisiae (strain ATCC 204508 / S288c) OX=559292 GN=GPN3 PE=1 SV=1	GPN3_YEAST GPN-loop GTPase 3 OS=Saccharomyces cerevisiae (strain ATCC 204508 / S288c) OX=559292 GN=GPN3 PE=1 SV=1	26.53705557	26.44917455	26.27832785	27.20927978	26.7884212	26.90692413	27.43269086	27.07420771	27.64416963	27.55080587	27.35926544	27.23765766	26.73228473	27.60559808	27.75226937	28.20829282	27.91533534	27.94144317	27.0172278	27.3925621	27.36645123	26.24278362	26.1546626	27.08946846	27.19481248	27.26368245	27.31200116
P41277	GPP1_YEAST Glycerol-1-phosphate phosphohydrolase 1 OS=Saccharomyces cerevisiae (strain ATCC 204508 / S288c) OX=559292 GN=GPP1 PE=1 SV=3	GPP1	sp|P41277|GPP1_YEAST Glycerol-1-phosphate phosphohydrolase 1 OS=Saccharomyces cerevisiae (strain ATCC 204508 / S288c) OX=559292 GN=GPP1 PE=1 SV=3	GPP1_YEAST Glycerol-1-phosphate phosphohydrolase 1 OS=Saccharomyces cerevisiae (strain ATCC 204508 / S288c) OX=559292 GN=GPP1 PE=1 SV=3	32.29339069	31.78289382	32.37384127	30.92299408	31.73821248	30.99929941	31.58567893	31.36310308	31.90642823	31.6594411	31.0057483	31.0394006	30.19821609	30.92875651	30.9760186	29.8118772	30.05530988	29.91512077	30.16991802	30.9751741	30.54592338	31.95861963	31.06255198	30.86915649	31.29913803	31.53772201	31.52694666
P40106	GPP2_YEAST Glycerol-1-phosphate phosphohydrolase 2 OS=Saccharomyces cerevisiae (strain ATCC 204508 / S288c) OX=559292 GN=GPP2 PE=1 SV=1	GPP2	sp|P40106|GPP2_YEAST Glycerol-1-phosphate phosphohydrolase 2 OS=Saccharomyces cerevisiae (strain ATCC 204508 / S288c) OX=559292 GN=GPP2 PE=1 SV=1	GPP2_YEAST Glycerol-1-phosphate phosphohydrolase 2 OS=Saccharomyces cerevisiae (strain ATCC 204508 / S288c) OX=559292 GN=GPP2 PE=1 SV=1	27.70163347	25.59121948	27.05967112	26.53632613	26.97828502	25.43436096	25.92380469	26.23366029	27.36604477	25.51256253	26.59893047	26.15316189	25.84162172	26.96721773	25.51173392	24.63402738	25.08226498	25.27787281	25.60043558	26.68503103	26.67364815	27.05016559	25.33295353	26.72910247	24.83608955	25.50189272	26.98768891
P38143	GPX2_YEAST Glutathione peroxidase-like peroxiredoxin 2 OS=Saccharomyces cerevisiae (strain ATCC 204508 / S288c) OX=559292 GN=GPX2 PE=1 SV=1	GPX2	sp|P38143|GPX2_YEAST Glutathione peroxidase-like peroxiredoxin 2 OS=Saccharomyces cerevisiae (strain ATCC 204508 / S288c) OX=559292 GN=GPX2 PE=1 SV=1	GPX2_YEAST Glutathione peroxidase-like peroxiredoxin 2 OS=Saccharomyces cerevisiae (strain ATCC 204508 / S288c) OX=559292 GN=GPX2 PE=1 SV=1	24.06088303	24.1819183	23.69731644	24.76425081	24.01490908	24.38676384	25.0116613	24.50355322	24.71616738	24.60601815	24.63765101	25.21738345	24.20405195	25.34566116	24.79363763	24.07026612	24.84903016	24.16153563	24.95673553	25.07270086	24.92500212	23.72220372	23.72877209	23.95415539	24.40881919	24.77316328	24.7919067
Q12068	GRE2_YEAST NADPH-dependent methylglyoxal reductase GRE2 OS=Saccharomyces cerevisiae (strain ATCC 204508 / S288c) OX=559292 GN=GRE2 PE=1 SV=1	GRE2	sp|Q12068|GRE2_YEAST NADPH-dependent methylglyoxal reductase GRE2 OS=Saccharomyces cerevisiae (strain ATCC 204508 / S288c) OX=559292 GN=GRE2 PE=1 SV=1	GRE2_YEAST NADPH-dependent methylglyoxal reductase GRE2 OS=Saccharomyces cerevisiae (strain ATCC 204508 / S288c) OX=559292 GN=GRE2 PE=1 SV=1	26.27295152	26.55790568	26.76662367	26.60836861	26.67360424	26.89063205	26.5470395	26.42392187	27.04087661	26.52856465	26.86343766	27.2567045	27.11802419	27.32354416	27.50506743	26.95944406	26.92579935	26.68360517	27.92237423	26.24588818	26.17896624	27.05431601	26.45436326	26.13710134	26.73236752	26.51951747	26.97971736
P38715	GRE3_YEAST NADPH-dependent aldose reductase GRE3 OS=Saccharomyces cerevisiae (strain ATCC 204508 / S288c) OX=559292 GN=GRE3 PE=1 SV=1	GRE3	sp|P38715|GRE3_YEAST NADPH-dependent aldose reductase GRE3 OS=Saccharomyces cerevisiae (strain ATCC 204508 / S288c) OX=559292 GN=GRE3 PE=1 SV=1	GRE3_YEAST NADPH-dependent aldose reductase GRE3 OS=Saccharomyces cerevisiae (strain ATCC 204508 / S288c) OX=559292 GN=GRE3 PE=1 SV=1	26.3158578	27.17753932	26.89400402	25.03033129	26.240203	25.87032729	25.3785355	26.16012907	25.95529841	25.41088623	26.49740428	26.37231895	27.21240632	26.33640828	26.23056585	25.67081078	25.8920854	25.87303544	26.77666949	26.08552297	25.50362699	26.79724003	26.00296194	25.96327776	25.25400001	26.0718762	26.18372706
Q04410	GRH1_YEAST GRASP65 homolog protein 1 OS=Saccharomyces cerevisiae (strain ATCC 204508 / S288c) OX=559292 GN=GRH1 PE=1 SV=1	GRH1	sp|Q04410|GRH1_YEAST GRASP65 homolog protein 1 OS=Saccharomyces cerevisiae (strain ATCC 204508 / S288c) OX=559292 GN=GRH1 PE=1 SV=1	GRH1_YEAST GRASP65 homolog protein 1 OS=Saccharomyces cerevisiae (strain ATCC 204508 / S288c) OX=559292 GN=GRH1 PE=1 SV=1	23.5627864	23.42301776	23.11897465	22.45702092	22.58987365	23.46264791	23.07335723	24.40243657	23.81766981	23.65419249	22.65228519	22.79299557	22.47127012	23.21079232	23.75307156	22.81056113	22.40772858	22.64896084	22.58552751	23.87226302	23.17340028	23.23312609	22.60005192	23.75275744	23.69496485	23.9589656	23.50457938
P38088	SYG_YEAST Glycine--tRNA ligase 1, mitochondrial OS=Saccharomyces cerevisiae (strain ATCC 204508 / S288c) OX=559292 GN=GRS1 PE=1 SV=3	GRS1	sp|P38088|SYG_YEAST Glycine--tRNA ligase 1, mitochondrial OS=Saccharomyces cerevisiae (strain ATCC 204508 / S288c) OX=559292 GN=GRS1 PE=1 SV=3	SYG_YEAST Glycine--tRNA ligase 1, mitochondrial OS=Saccharomyces cerevisiae (strain ATCC 204508 / S288c) OX=559292 GN=GRS1 PE=1 SV=3	30.2583529	30.27532869	30.17825027	30.43427857	30.27338693	30.01886764	30.10807514	30.03916436	29.85308059	29.85640152	30.32351006	30.27635003	30.45528219	30.28568878	30.02644855	30.33282291	30.19343095	30.15670144	30.48698247	30.27143292	30.35935404	30.15330313	30.54972154	30.14838391	30.03224757	29.8618108	29.96117703
P25373	GLRX1_YEAST Glutaredoxin-1 OS=Saccharomyces cerevisiae (strain ATCC 204508 / S288c) OX=559292 GN=GRX1 PE=1 SV=1	GRX1	sp|P25373|GLRX1_YEAST Glutaredoxin-1 OS=Saccharomyces cerevisiae (strain ATCC 204508 / S288c) OX=559292 GN=GRX1 PE=1 SV=1	GLRX1_YEAST Glutaredoxin-1 OS=Saccharomyces cerevisiae (strain ATCC 204508 / S288c) OX=559292 GN=GRX1 PE=1 SV=1	26.10205275	25.98929805	25.89153992	26.63044811	25.98543685	25.72999311	26.03234501	25.29499895	25.29580277	26.03872614	26.31093416	26.66057257	26.26483454	25.69721883	26.0783755	25.07083389	24.56842403	25.23130464	25.49318074	25.39938502	25.91898215	25.96955192	25.61642936	25.30682459	25.97527058	25.38935132	25.29023283
P17695	GLRX2_YEAST Glutaredoxin-2, mitochondrial OS=Saccharomyces cerevisiae (strain ATCC 204508 / S288c) OX=559292 GN=GRX2 PE=1 SV=3	GRX2	sp|P17695|GLRX2_YEAST Glutaredoxin-2, mitochondrial OS=Saccharomyces cerevisiae (strain ATCC 204508 / S288c) OX=559292 GN=GRX2 PE=1 SV=3	GLRX2_YEAST Glutaredoxin-2, mitochondrial OS=Saccharomyces cerevisiae (strain ATCC 204508 / S288c) OX=559292 GN=GRX2 PE=1 SV=3	28.22676607	28.25821793	27.76369943	28.36831004	28.26281673	28.32329548	29.03320519	28.46717864	28.87248065	29.12215147	28.90834551	28.9584985	29.17606596	29.02691498	29.01459096	29.90315694	30.03587687	30.05095605	29.07518483	28.2910796	28.5828327	27.88683598	28.24842215	28.45880673	28.67267074	28.56289677	27.97214255
Q03835	GLRX3_YEAST Monothiol glutaredoxin-3 OS=Saccharomyces cerevisiae (strain ATCC 204508 / S288c) OX=559292 GN=GRX3 PE=1 SV=2	GRX3	sp|Q03835|GLRX3_YEAST Monothiol glutaredoxin-3 OS=Saccharomyces cerevisiae (strain ATCC 204508 / S288c) OX=559292 GN=GRX3 PE=1 SV=2	GLRX3_YEAST Monothiol glutaredoxin-3 OS=Saccharomyces cerevisiae (strain ATCC 204508 / S288c) OX=559292 GN=GRX3 PE=1 SV=2	26.41022722	26.38590825	26.60506242	26.84755836	26.95407342	27.55860806	27.02357116	27.18988915	27.56095248	27.08176906	26.41405471	26.46620591	26.32034231	26.52662562	26.56376237	26.33455822	26.61318247	26.29044579	26.66314228	26.66379195	26.74415054	26.64833399	27.02390998	26.94492108	27.47768069	27.32984564	27.19158054
P32642	GLRX4_YEAST Monothiol glutaredoxin-4 OS=Saccharomyces cerevisiae (strain ATCC 204508 / S288c) OX=559292 GN=GRX4 PE=1 SV=1	GRX4	sp|P32642|GLRX4_YEAST Monothiol glutaredoxin-4 OS=Saccharomyces cerevisiae (strain ATCC 204508 / S288c) OX=559292 GN=GRX4 PE=1 SV=1	GLRX4_YEAST Monothiol glutaredoxin-4 OS=Saccharomyces cerevisiae (strain ATCC 204508 / S288c) OX=559292 GN=GRX4 PE=1 SV=1	24.80704098	23.98823952	24.44306617	25.54134753	24.44521623	25.79170703	25.67421835	25.48947294	25.63385091	25.67504751	24.74319842	25.13195259	24.81062106	25.32155521	24.99685776	26.17112108	26.07263803	25.53192903	25.75621182	24.93177407	25.2665865	24.55579501	25.0216401	25.01288344	25.51769517	25.6116571	25.68797587
Q02784	GLRX5_YEAST Monothiol glutaredoxin-5, mitochondrial OS=Saccharomyces cerevisiae (strain ATCC 204508 / S288c) OX=559292 GN=GRX5 PE=1 SV=1	GRX5	sp|Q02784|GLRX5_YEAST Monothiol glutaredoxin-5, mitochondrial OS=Saccharomyces cerevisiae (strain ATCC 204508 / S288c) OX=559292 GN=GRX5 PE=1 SV=1	GLRX5_YEAST Monothiol glutaredoxin-5, mitochondrial OS=Saccharomyces cerevisiae (strain ATCC 204508 / S288c) OX=559292 GN=GRX5 PE=1 SV=1	27.26168556	27.01930423	26.62018418	29.20611671	28.29635875	29.84235394	29.72905715	29.03159798	29.45095475	29.77238003	29.05440607	29.57502846	29.1502133	29.78212998	29.13917926	30.7046087	30.85541529	30.6347405	29.80773308	28.09220144	28.87394379	27.02658076	28.72005643	29.52588719	30.19099888	29.56381217	29.15159891
Q05926	GLRX8_YEAST Glutaredoxin-8 OS=Saccharomyces cerevisiae (strain ATCC 204508 / S288c) OX=559292 GN=GRX8 PE=1 SV=1	GRX8	sp|Q05926|GLRX8_YEAST Glutaredoxin-8 OS=Saccharomyces cerevisiae (strain ATCC 204508 / S288c) OX=559292 GN=GRX8 PE=1 SV=1	GLRX8_YEAST Glutaredoxin-8 OS=Saccharomyces cerevisiae (strain ATCC 204508 / S288c) OX=559292 GN=GRX8 PE=1 SV=1	25.08102245	25.29820738	25.41375014	26.37998154	25.30136287	25.44100953	26.41935473	25.89761722	25.95912542	26.26058401	25.81532907	25.68531316	25.68707718	26.17222464	26.53006423	25.46727916	25.99302558	25.89030509	26.01163173	26.53905598	26.83278073	25.02436773	24.65851217	25.80828504	26.00656928	26.23009953	25.72240966
P32477	GSH1_YEAST Glutamate--cysteine ligase OS=Saccharomyces cerevisiae (strain ATCC 204508 / S288c) OX=559292 GN=GSH1 PE=1 SV=1	GSH1	sp|P32477|GSH1_YEAST Glutamate--cysteine ligase OS=Saccharomyces cerevisiae (strain ATCC 204508 / S288c) OX=559292 GN=GSH1 PE=1 SV=1	GSH1_YEAST Glutamate--cysteine ligase OS=Saccharomyces cerevisiae (strain ATCC 204508 / S288c) OX=559292 GN=GSH1 PE=1 SV=1	23.52979094	23.6262184	23.50343675	22.2913554	23.12131087	22.91644454	22.89131619	23.39240737	23.1013003	22.89793481	22.89414463	23.14277415	23.10253332	22.87043621	23.68948132	23.14751926	22.77076549	22.98788143	22.61863321	23.08562153	22.45528206	23.62538431	22.72455477	23.14449099	22.8579323	22.94384577	23.21453229
P32835	GSP1_YEAST GTP-binding nuclear protein GSP1/CNR1 OS=Saccharomyces cerevisiae (strain ATCC 204508 / S288c) OX=559292 GN=GSP1 PE=1 SV=1	GSP1	sp|P32835|GSP1_YEAST GTP-binding nuclear protein GSP1/CNR1 OS=Saccharomyces cerevisiae (strain ATCC 204508 / S288c) OX=559292 GN=GSP1 PE=1 SV=1	GSP1_YEAST GTP-binding nuclear protein GSP1/CNR1 OS=Saccharomyces cerevisiae (strain ATCC 204508 / S288c) OX=559292 GN=GSP1 PE=1 SV=1	28.93363774	28.82573556	29.11038978	28.67079045	28.82737651	29.10654617	28.9652698	29.41482018	29.65509213	29.43311971	28.83330684	28.82823103	28.28648395	28.65802006	29.02565051	29.44838848	29.13758745	28.70322002	28.91314732	28.99414186	28.74989165	28.85573288	28.7678222	28.66234682	28.57084954	29.28614806	29.52587837
P32836	GSP2_YEAST GTP-binding nuclear protein GSP2/CNR2 OS=Saccharomyces cerevisiae (strain ATCC 204508 / S288c) OX=559292 GN=GSP2 PE=1 SV=1	GSP2	sp|P32836|GSP2_YEAST GTP-binding nuclear protein GSP2/CNR2 OS=Saccharomyces cerevisiae (strain ATCC 204508 / S288c) OX=559292 GN=GSP2 PE=1 SV=1	GSP2_YEAST GTP-binding nuclear protein GSP2/CNR2 OS=Saccharomyces cerevisiae (strain ATCC 204508 / S288c) OX=559292 GN=GSP2 PE=1 SV=1	28.93363774	28.82573556	29.11038978	28.67079045	28.82737651	29.10654617	28.9652698	29.41482018	29.65509213	29.43311971	28.83330684	28.82823103	28.28648395	28.65802006	29.02565051	29.44838848	29.13758745	28.70322002	28.91314732	28.99414186	28.74989165	28.85573288	28.7678222	28.66234682	28.57084954	29.28614806	29.52587837
P23337	GYS1_YEAST Glycogen [starch] synthase isoform 1 OS=Saccharomyces cerevisiae (strain ATCC 204508 / S288c) OX=559292 GN=GSY1 PE=1 SV=3	GSY1	sp|P23337|GYS1_YEAST Glycogen [starch] synthase isoform 1 OS=Saccharomyces cerevisiae (strain ATCC 204508 / S288c) OX=559292 GN=GSY1 PE=1 SV=3	GYS1_YEAST Glycogen [starch] synthase isoform 1 OS=Saccharomyces cerevisiae (strain ATCC 204508 / S288c) OX=559292 GN=GSY1 PE=1 SV=3	23.57572697	23.74279439	23.89663369	23.81925378	24.01438273	23.75497614	23.50204211	22.82248621	23.1005252	23.07247565	22.65992053	22.05523318	23.05569743	22.9359577	22.39423842	22.56794372	22.93103257	22.58220891	23.48492556	23.53498351	23.76697425	23.35471284	24.58697856	23.58705539	23.67766233	23.00540244	23.06230046
P27472	GYS2_YEAST Glycogen [starch] synthase isoform 2 OS=Saccharomyces cerevisiae (strain ATCC 204508 / S288c) OX=559292 GN=GSY2 PE=1 SV=3	GSY2	sp|P27472|GYS2_YEAST Glycogen [starch] synthase isoform 2 OS=Saccharomyces cerevisiae (strain ATCC 204508 / S288c) OX=559292 GN=GSY2 PE=1 SV=3	GYS2_YEAST Glycogen [starch] synthase isoform 2 OS=Saccharomyces cerevisiae (strain ATCC 204508 / S288c) OX=559292 GN=GSY2 PE=1 SV=3	23.92064037	23.85927073	23.86330106	24.53388802	24.04873453	22.79667023	23.29887048	23.02122391	23.41504559	23.79465231	24.87431744	24.08580101	24.95737939	24.49011444	23.18930832	23.02634343	23.14108706	23.68848139	23.52043484	22.53578087	24.21753744	23.79195362	23.31867247	23.75696556	23.5772414	23.55262165	23.17455913
P53290	GTR2_YEAST GTP-binding protein GTR2 OS=Saccharomyces cerevisiae (strain ATCC 204508 / S288c) OX=559292 GN=GTR2 PE=1 SV=1	GTR2	sp|P53290|GTR2_YEAST GTP-binding protein GTR2 OS=Saccharomyces cerevisiae (strain ATCC 204508 / S288c) OX=559292 GN=GTR2 PE=1 SV=1	GTR2_YEAST GTP-binding protein GTR2 OS=Saccharomyces cerevisiae (strain ATCC 204508 / S288c) OX=559292 GN=GTR2 PE=1 SV=1	19.76770302	19.38361863	19.60145783	21.29373733	19.72884367	20.55988778	21.82410548	21.900915	21.57086211	21.59415316	21.63727725	19.38123138	21.11554816	21.08962027	20.75546539	20.41827622	20.69028328	20.42098548	20.5616152	22.29960306	22.17162616	18.02259509	19.52460773	20.18835993	21.14579255	22.05685543	21.56870376
P40582	GST1_YEAST Glutathione S-transferase 1 OS=Saccharomyces cerevisiae (strain ATCC 204508 / S288c) OX=559292 GN=GTT1 PE=1 SV=1	GTT1	sp|P40582|GST1_YEAST Glutathione S-transferase 1 OS=Saccharomyces cerevisiae (strain ATCC 204508 / S288c) OX=559292 GN=GTT1 PE=1 SV=1	GST1_YEAST Glutathione S-transferase 1 OS=Saccharomyces cerevisiae (strain ATCC 204508 / S288c) OX=559292 GN=GTT1 PE=1 SV=1	25.46132544	25.76153337	25.94051403	24.43502446	25.30313577	25.47007812	24.82997176	25.08195144	25.27044275	24.67705492	24.43153833	24.6969783	25.06352606	24.53383441	24.68826548	24.80834817	24.94527227	24.9504749	24.89410345	23.79344209	23.91353047	25.98213506	26.04305959	24.80075704	24.69086571	24.75636909	25.03978391
P38625	GUAA_YEAST GMP synthase [glutamine-hydrolyzing] OS=Saccharomyces cerevisiae (strain ATCC 204508 / S288c) OX=559292 GN=GUA1 PE=1 SV=4	GUA1	sp|P38625|GUAA_YEAST GMP synthase [glutamine-hydrolyzing] OS=Saccharomyces cerevisiae (strain ATCC 204508 / S288c) OX=559292 GN=GUA1 PE=1 SV=4	GUAA_YEAST GMP synthase [glutamine-hydrolyzing] OS=Saccharomyces cerevisiae (strain ATCC 204508 / S288c) OX=559292 GN=GUA1 PE=1 SV=4	28.22050767	28.26352365	28.11507962	28.20730322	28.11613432	28.99714393	28.49538361	28.57790014	28.22989739	28.36887403	28.06232031	28.32213514	27.73474877	27.86363389	27.85424289	29.97162903	29.96282808	29.18695791	29.18960937	28.42561151	28.31289714	28.36787253	28.59246773	28.59777222	28.79107081	28.58682245	28.74077697
P15454	KGUA_YEAST Guanylate kinase OS=Saccharomyces cerevisiae (strain ATCC 204508 / S288c) OX=559292 GN=GUK1 PE=1 SV=2	GUK1	sp|P15454|KGUA_YEAST Guanylate kinase OS=Saccharomyces cerevisiae (strain ATCC 204508 / S288c) OX=559292 GN=GUK1 PE=1 SV=2	KGUA_YEAST Guanylate kinase OS=Saccharomyces cerevisiae (strain ATCC 204508 / S288c) OX=559292 GN=GUK1 PE=1 SV=2	28.80921159	28.15684539	28.24591302	28.85595112	28.13946866	28.17462455	29.14529822	28.96237104	29.3546106	29.26452317	29.427726	29.3325546	28.33642232	29.44849113	29.61308335	28.86672714	28.8779692	28.85836354	28.8749169	28.86244015	28.91870233	27.65342195	27.26752587	28.51141405	28.6580343	28.73053712	28.71296859
P46655	SYEC_YEAST Glutamate--tRNA ligase, cytoplasmic OS=Saccharomyces cerevisiae (strain ATCC 204508 / S288c) OX=559292 GN=GUS1 PE=1 SV=3	GUS1	sp|P46655|SYEC_YEAST Glutamate--tRNA ligase, cytoplasmic OS=Saccharomyces cerevisiae (strain ATCC 204508 / S288c) OX=559292 GN=GUS1 PE=1 SV=3	SYEC_YEAST Glutamate--tRNA ligase, cytoplasmic OS=Saccharomyces cerevisiae (strain ATCC 204508 / S288c) OX=559292 GN=GUS1 PE=1 SV=3	30.01569835	30.14092431	29.74482693	29.80659825	29.68885027	29.08711139	29.34530826	29.75793819	29.31825117	29.49523213	29.81138424	29.35896884	29.86311208	29.64688568	29.76627346	29.69068352	29.73558209	30.04373915	29.75341212	30.5503045	30.2031328	29.68998165	29.414304	29.80200663	29.40111069	29.69276727	29.36190592
P40531	GVP36_YEAST Protein GVP36 OS=Saccharomyces cerevisiae (strain ATCC 204508 / S288c) OX=559292 GN=GVP36 PE=1 SV=1	GVP36	sp|P40531|GVP36_YEAST Protein GVP36 OS=Saccharomyces cerevisiae (strain ATCC 204508 / S288c) OX=559292 GN=GVP36 PE=1 SV=1	GVP36_YEAST Protein GVP36 OS=Saccharomyces cerevisiae (strain ATCC 204508 / S288c) OX=559292 GN=GVP36 PE=1 SV=1	30.47799119	30.26756941	30.38817321	30.83799397	30.77054314	30.86907651	30.78399541	30.43437021	30.57884062	30.58558429	30.54585795	30.65420709	30.62387543	30.82304366	30.68973323	31.27328059	31.10730191	30.9458356	30.96224853	30.49789701	30.70328794	30.4949257	30.7623287	30.56364747	30.78874915	30.72836745	30.49398188
P47119	ITPA_YEAST Inosine triphosphate pyrophosphatase OS=Saccharomyces cerevisiae (strain ATCC 204508 / S288c) OX=559292 GN=HAM1 PE=1 SV=1	HAM1	sp|P47119|ITPA_YEAST Inosine triphosphate pyrophosphatase OS=Saccharomyces cerevisiae (strain ATCC 204508 / S288c) OX=559292 GN=HAM1 PE=1 SV=1	ITPA_YEAST Inosine triphosphate pyrophosphatase OS=Saccharomyces cerevisiae (strain ATCC 204508 / S288c) OX=559292 GN=HAM1 PE=1 SV=1	27.08194713	26.97272536	27.01992505	27.11370362	26.82148663	26.77152857	27.46168445	26.93884019	27.2443542	27.37971093	26.98185938	27.44962031	26.3378518	27.2404308	27.74664995	26.2723351	26.72643942	26.78879632	26.98129453	27.18590348	26.90361366	26.61808453	26.25157414	27.34545358	27.66410204	27.03173545	27.05140484
Q02516	HAP5_YEAST Transcriptional activator HAP5 OS=Saccharomyces cerevisiae (strain ATCC 204508 / S288c) OX=559292 GN=HAP5 PE=1 SV=1	HAP5	sp|Q02516|HAP5_YEAST Transcriptional activator HAP5 OS=Saccharomyces cerevisiae (strain ATCC 204508 / S288c) OX=559292 GN=HAP5 PE=1 SV=1	HAP5_YEAST Transcriptional activator HAP5 OS=Saccharomyces cerevisiae (strain ATCC 204508 / S288c) OX=559292 GN=HAP5 PE=1 SV=1	22.3987916	21.87474674	22.38619092	22.89508088	22.37167081	23.57502569	23.14029559	22.45792326	23.52385948	23.0586562	22.98309029	23.99683465	23.13451749	23.94688515	23.94187091	23.90214446	23.71909314	23.34035699	23.6941865	22.31383718	22.29316512	22.69634531	23.11144603	22.84915284	23.35502941	22.88335272	23.31168958
Q03532	HAS1_YEAST ATP-dependent RNA helicase HAS1 OS=Saccharomyces cerevisiae (strain ATCC 204508 / S288c) OX=559292 GN=HAS1 PE=1 SV=1	HAS1	sp|Q03532|HAS1_YEAST ATP-dependent RNA helicase HAS1 OS=Saccharomyces cerevisiae (strain ATCC 204508 / S288c) OX=559292 GN=HAS1 PE=1 SV=1	HAS1_YEAST ATP-dependent RNA helicase HAS1 OS=Saccharomyces cerevisiae (strain ATCC 204508 / S288c) OX=559292 GN=HAS1 PE=1 SV=1	26.22641495	26.35932142	26.03128765	26.47463064	25.80377251	25.32108893	25.32626558	25.91163642	25.56393796	25.60966889	25.95256398	25.223968	25.75867652	25.39190664	25.18470473	25.54833442	25.50914122	25.70244508	25.37240229	26.86545772	26.91467935	25.86846475	25.2716957	25.72994277	25.48413814	24.34092373	25.58511513
P39984	HAT2_YEAST Histone acetyltransferase type B subunit 2 OS=Saccharomyces cerevisiae (strain ATCC 204508 / S288c) OX=559292 GN=HAT2 PE=1 SV=1	HAT2	sp|P39984|HAT2_YEAST Histone acetyltransferase type B subunit 2 OS=Saccharomyces cerevisiae (strain ATCC 204508 / S288c) OX=559292 GN=HAT2 PE=1 SV=1	HAT2_YEAST Histone acetyltransferase type B subunit 2 OS=Saccharomyces cerevisiae (strain ATCC 204508 / S288c) OX=559292 GN=HAT2 PE=1 SV=1	25.01356079	24.82607938	24.76070958	25.72951281	25.4918817	26.58684349	25.97511853	25.79533663	26.30060952	26.16383854	25.45465741	25.99091952	25.31484155	25.46591992	25.73465192	25.76835952	25.63547447	25.33188087	25.92516838	24.93049374	25.36069439	25.34203587	25.44728432	25.74823586	26.47142038	25.79476863	26.27217992
P32769	HBS1_YEAST Elongation factor 1 alpha-like protein OS=Saccharomyces cerevisiae (strain ATCC 204508 / S288c) OX=559292 GN=HBS1 PE=1 SV=2	HBS1	sp|P32769|HBS1_YEAST Elongation factor 1 alpha-like protein OS=Saccharomyces cerevisiae (strain ATCC 204508 / S288c) OX=559292 GN=HBS1 PE=1 SV=2	HBS1_YEAST Elongation factor 1 alpha-like protein OS=Saccharomyces cerevisiae (strain ATCC 204508 / S288c) OX=559292 GN=HBS1 PE=1 SV=2	21.9812264	21.43888391	21.59113491	22.02816295	21.75524703	19.96704778	21.78796693	22.60676816	21.84004313	22.11403729	22.0231862	21.57985625	21.26336791	21.66803748	22.69243063	20.29649963	20.33875257	20.64390097	21.40817644	22.4416254	21.78429441	21.44154877	20.44740847	22.12904454	21.82540412	21.91986036	22.16363892
Q07653	HBT1_YEAST Protein HBT1 OS=Saccharomyces cerevisiae (strain ATCC 204508 / S288c) OX=559292 GN=HBT1 PE=1 SV=1	HBT1	sp|Q07653|HBT1_YEAST Protein HBT1 OS=Saccharomyces cerevisiae (strain ATCC 204508 / S288c) OX=559292 GN=HBT1 PE=1 SV=1	HBT1_YEAST Protein HBT1 OS=Saccharomyces cerevisiae (strain ATCC 204508 / S288c) OX=559292 GN=HBT1 PE=1 SV=1	22.56061206	22.96779342	22.94672879	21.10133273	23.43210771	23.32767808	23.25081094	22.88963982	22.40308579	22.39203386	20.48725706	20.9343414	23.56918552	20.65761306	19.5717001	23.23331277	23.49043576	24.04845006	21.69533518	20.73495802	20.53681839	23.62730404	23.72253703	23.13900121	24.05855617	22.90727309	21.37815301
P53834	HCH1_YEAST Hsp90 co-chaperone HCH1 OS=Saccharomyces cerevisiae (strain ATCC 204508 / S288c) OX=559292 GN=HCH1 PE=1 SV=1	HCH1	sp|P53834|HCH1_YEAST Hsp90 co-chaperone HCH1 OS=Saccharomyces cerevisiae (strain ATCC 204508 / S288c) OX=559292 GN=HCH1 PE=1 SV=1	HCH1_YEAST Hsp90 co-chaperone HCH1 OS=Saccharomyces cerevisiae (strain ATCC 204508 / S288c) OX=559292 GN=HCH1 PE=1 SV=1	25.60558991	25.65861412	25.97990721	25.82648529	25.43669486	27.22694657	26.40395806	26.33449264	26.93607271	26.44574298	26.1504279	27.00699975	25.69732023	26.41468725	26.90251162	26.75801495	26.32486282	26.10405307	26.81887279	25.6119616	25.60590701	25.81407784	25.95099498	25.88491639	26.23475652	26.13906222	26.61471808
Q05775	EIF3J_YEAST Eukaryotic translation initiation factor 3 subunit J OS=Saccharomyces cerevisiae (strain ATCC 204508 / S288c) OX=559292 GN=HCR1 PE=1 SV=1	HCR1	sp|Q05775|EIF3J_YEAST Eukaryotic translation initiation factor 3 subunit J OS=Saccharomyces cerevisiae (strain ATCC 204508 / S288c) OX=559292 GN=HCR1 PE=1 SV=1	EIF3J_YEAST Eukaryotic translation initiation factor 3 subunit J OS=Saccharomyces cerevisiae (strain ATCC 204508 / S288c) OX=559292 GN=HCR1 PE=1 SV=1	29.57246035	29.40976347	29.40851575	29.4637244	29.52143235	29.72806432	29.99712692	29.52649808	30.00636693	29.95013477	29.65772001	29.92291917	29.50620003	29.95583417	30.08139292	29.99530662	29.96818334	29.9432905	29.97747209	29.27279661	29.31985102	29.38189684	29.25829522	29.58576951	29.81297493	29.71399578	29.75410212
P38199	HEK2_YEAST Heterogeneous nuclear rnp K-like protein 2 OS=Saccharomyces cerevisiae (strain ATCC 204508 / S288c) OX=559292 GN=HEK2 PE=1 SV=1	HEK2	sp|P38199|HEK2_YEAST Heterogeneous nuclear rnp K-like protein 2 OS=Saccharomyces cerevisiae (strain ATCC 204508 / S288c) OX=559292 GN=HEK2 PE=1 SV=1	HEK2_YEAST Heterogeneous nuclear rnp K-like protein 2 OS=Saccharomyces cerevisiae (strain ATCC 204508 / S288c) OX=559292 GN=HEK2 PE=1 SV=1	26.63936697	26.63010274	26.14314352	26.04502608	25.89549512	25.26318844	26.20345643	26.70321895	26.27201348	26.55496925	25.74656089	25.5840345	25.3033728	25.46464705	25.97968071	25.15121312	25.52216792	25.74663982	25.20006289	27.18525975	26.71180679	26.13092573	25.24766423	26.65234454	26.28123174	26.48745	25.99663172
P32347	DCUP_YEAST Uroporphyrinogen decarboxylase OS=Saccharomyces cerevisiae (strain ATCC 204508 / S288c) OX=559292 GN=HEM12 PE=1 SV=1	HEM12	sp|P32347|DCUP_YEAST Uroporphyrinogen decarboxylase OS=Saccharomyces cerevisiae (strain ATCC 204508 / S288c) OX=559292 GN=HEM12 PE=1 SV=1	DCUP_YEAST Uroporphyrinogen decarboxylase OS=Saccharomyces cerevisiae (strain ATCC 204508 / S288c) OX=559292 GN=HEM12 PE=1 SV=1	23.91235802	24.33651048	24.16986563	24.33223404	24.1020723	23.53477264	23.82108542	23.5883308	23.40338764	23.87904642	24.35164263	24.24236269	24.4585878	24.27167095	23.89769123	23.88023052	24.02003096	23.96392474	24.62026546	25.10034248	24.69110126	23.76247213	23.55498216	23.93287158	23.34815819	23.95340616	23.91533046
P11353	HEM6_YEAST Oxygen-dependent coproporphyrinogen-III oxidase OS=Saccharomyces cerevisiae (strain ATCC 204508 / S288c) OX=559292 GN=HEM13 PE=1 SV=2	HEM13	sp|P11353|HEM6_YEAST Oxygen-dependent coproporphyrinogen-III oxidase OS=Saccharomyces cerevisiae (strain ATCC 204508 / S288c) OX=559292 GN=HEM13 PE=1 SV=2	HEM6_YEAST Oxygen-dependent coproporphyrinogen-III oxidase OS=Saccharomyces cerevisiae (strain ATCC 204508 / S288c) OX=559292 GN=HEM13 PE=1 SV=2	24.68014452	25.12611014	25.67286058	23.65088589	25.56129448	24.89295329	23.84784537	23.6389673	23.92513962	23.68544421	23.03205729	23.77381298	23.10546728	22.99514631	23.54624542	24.97348567	25.08594196	24.4017457	23.82559268	23.38234086	23.36455062	26.45387236	26.98907441	24.01760418	23.9588206	23.89921879	24.51445645
P16622	HEMH_YEAST Ferrochelatase, mitochondrial OS=Saccharomyces cerevisiae (strain ATCC 204508 / S288c) OX=559292 GN=HEM15 PE=1 SV=1	HEM15	sp|P16622|HEMH_YEAST Ferrochelatase, mitochondrial OS=Saccharomyces cerevisiae (strain ATCC 204508 / S288c) OX=559292 GN=HEM15 PE=1 SV=1	HEMH_YEAST Ferrochelatase, mitochondrial OS=Saccharomyces cerevisiae (strain ATCC 204508 / S288c) OX=559292 GN=HEM15 PE=1 SV=1	24.91255979	25.13401668	24.64927492	25.288037	24.703679	24.56915561	25.10108961	25.21784795	24.54938799	24.84137299	24.14815897	24.07371966	23.88174607	24.16668186	24.18217909	23.86811582	24.50736887	24.57310985	24.26444085	25.71545335	25.58095254	24.16522469	24.96357978	25.33496844	24.77981379	25.29889691	24.6449701
P05373	HEM2_YEAST Delta-aminolevulinic acid dehydratase OS=Saccharomyces cerevisiae (strain ATCC 204508 / S288c) OX=559292 GN=HEM2 PE=1 SV=2	HEM2	sp|P05373|HEM2_YEAST Delta-aminolevulinic acid dehydratase OS=Saccharomyces cerevisiae (strain ATCC 204508 / S288c) OX=559292 GN=HEM2 PE=1 SV=2	HEM2_YEAST Delta-aminolevulinic acid dehydratase OS=Saccharomyces cerevisiae (strain ATCC 204508 / S288c) OX=559292 GN=HEM2 PE=1 SV=2	25.94584857	26.26552061	26.21780566	25.21230279	26.0755419	25.2404556	25.30652223	25.51665397	25.30990157	25.17494985	26.20573291	26.05068929	26.41243147	26.15370018	26.36846761	25.09242273	25.46534706	25.4333328	26.07688829	26.05004772	25.69890685	26.43918145	25.88243993	25.29670982	25.12635176	25.52179137	25.56479262
P28789	HEM3_YEAST Porphobilinogen deaminase OS=Saccharomyces cerevisiae (strain ATCC 204508 / S288c) OX=559292 GN=HEM3 PE=1 SV=1	HEM3	sp|P28789|HEM3_YEAST Porphobilinogen deaminase OS=Saccharomyces cerevisiae (strain ATCC 204508 / S288c) OX=559292 GN=HEM3 PE=1 SV=1	HEM3_YEAST Porphobilinogen deaminase OS=Saccharomyces cerevisiae (strain ATCC 204508 / S288c) OX=559292 GN=HEM3 PE=1 SV=1	24.3717692	24.05615491	24.20092826	24.10441238	24.10490049	24.37657226	24.37471136	24.2445146	24.29600824	24.43825263	25.05777905	25.09700283	24.77313293	25.27865605	24.86216457	25.02143178	24.98523581	24.61213005	24.97563359	24.80729888	24.3555061	23.89129682	24.14202802	24.24205527	23.95493085	24.41692184	24.29783318
P48362	HGH1_YEAST Protein HGH1 OS=Saccharomyces cerevisiae (strain ATCC 204508 / S288c) OX=559292 GN=HGH1 PE=1 SV=2	HGH1	sp|P48362|HGH1_YEAST Protein HGH1 OS=Saccharomyces cerevisiae (strain ATCC 204508 / S288c) OX=559292 GN=HGH1 PE=1 SV=2	HGH1_YEAST Protein HGH1 OS=Saccharomyces cerevisiae (strain ATCC 204508 / S288c) OX=559292 GN=HGH1 PE=1 SV=2	25.69614681	25.75707288	25.90696337	25.61222533	25.71486743	26.66816599	25.82184104	25.61414813	26.05952937	25.69334848	25.8657233	26.09642845	25.80134634	25.82550432	25.60282117	26.19868535	26.44602318	25.68250028	26.06367431	25.43163427	25.44801287	26.11343365	26.58914261	25.4430742	25.98699521	25.65272071	26.43068143
P02309	H4_YEAST Histone H4 OS=Saccharomyces cerevisiae (strain ATCC 204508 / S288c) OX=559292 GN=HHF1 PE=1 SV=2	HHF1	sp|P02309|H4_YEAST Histone H4 OS=Saccharomyces cerevisiae (strain ATCC 204508 / S288c) OX=559292 GN=HHF1 PE=1 SV=2	H4_YEAST Histone H4 OS=Saccharomyces cerevisiae (strain ATCC 204508 / S288c) OX=559292 GN=HHF1 PE=1 SV=2	27.80879695	28.08652055	27.96025871	26.96493576	27.18527499	28.0192354	28.00353364	28.47666638	28.31817739	27.93727414	27.08014383	27.52995289	26.90727521	26.93166965	28.23304378	27.98838825	27.19690717	27.99675119	27.23060513	28.27426847	27.27160235	27.98701151	27.05800713	28.39073998	27.29470837	28.1303558	27.68445206
P00498	HIS1_YEAST ATP phosphoribosyltransferase OS=Saccharomyces cerevisiae (strain ATCC 204508 / S288c) OX=559292 GN=HIS1 PE=1 SV=1	HIS1	sp|P00498|HIS1_YEAST ATP phosphoribosyltransferase OS=Saccharomyces cerevisiae (strain ATCC 204508 / S288c) OX=559292 GN=HIS1 PE=1 SV=1	HIS1_YEAST ATP phosphoribosyltransferase OS=Saccharomyces cerevisiae (strain ATCC 204508 / S288c) OX=559292 GN=HIS1 PE=1 SV=1	26.32947208	26.2902303	26.77478643	26.51083876	26.38143955	26.65143245	25.89954315	26.18987396	25.82457335	26.03527864	28.25842267	28.39868792	27.80403305	28.01671252	28.19416666	26.35037482	25.91904712	25.94016605	25.97082283	27.07920078	26.9817224	26.84009757	26.53974621	26.50997556	26.16760571	26.35125422	26.89091452
P38635	HIS9_YEAST Histidinol-phosphatase OS=Saccharomyces cerevisiae (strain ATCC 204508 / S288c) OX=559292 GN=HIS2 PE=1 SV=2	HIS2	sp|P38635|HIS9_YEAST Histidinol-phosphatase OS=Saccharomyces cerevisiae (strain ATCC 204508 / S288c) OX=559292 GN=HIS2 PE=1 SV=2	HIS9_YEAST Histidinol-phosphatase OS=Saccharomyces cerevisiae (strain ATCC 204508 / S288c) OX=559292 GN=HIS2 PE=1 SV=2	25.25998233	25.30208762	25.09996945	26.08068883	25.74288861	25.25152033	25.83383549	25.62094448	25.65307696	25.96980933	26.68611621	26.8000558	26.09472556	26.71095203	26.39214525	25.52678411	25.90625092	24.94578876	25.8917007	25.93411591	26.00312244	24.95510707	25.05676159	25.85263972	25.9576714	26.18007459	25.24295494
P00815	HIS2_YEAST Histidine biosynthesis trifunctional protein OS=Saccharomyces cerevisiae (strain ATCC 204508 / S288c) OX=559292 GN=HIS4 PE=1 SV=3	HIS4	sp|P00815|HIS2_YEAST Histidine biosynthesis trifunctional protein OS=Saccharomyces cerevisiae (strain ATCC 204508 / S288c) OX=559292 GN=HIS4 PE=1 SV=3	HIS2_YEAST Histidine biosynthesis trifunctional protein OS=Saccharomyces cerevisiae (strain ATCC 204508 / S288c) OX=559292 GN=HIS4 PE=1 SV=3	27.43062274	27.38560869	27.34586367	27.9333704	27.43367273	28.18587481	27.68586019	26.74152171	26.8871715	27.43374919	29.24961088	29.23955465	29.57076116	29.21962201	28.6842041	25.64518816	25.28938385	25.82507114	27.09890047	28.17228598	28.28646477	28.01350697	28.44089252	28.79985284	28.46789993	27.73432471	27.40820089
P07172	HIS8_YEAST Histidinol-phosphate aminotransferase OS=Saccharomyces cerevisiae (strain ATCC 204508 / S288c) OX=559292 GN=HIS5 PE=3 SV=2	HIS5	sp|P07172|HIS8_YEAST Histidinol-phosphate aminotransferase OS=Saccharomyces cerevisiae (strain ATCC 204508 / S288c) OX=559292 GN=HIS5 PE=3 SV=2	HIS8_YEAST Histidinol-phosphate aminotransferase OS=Saccharomyces cerevisiae (strain ATCC 204508 / S288c) OX=559292 GN=HIS5 PE=3 SV=2	25.86099375	26.03233882	26.05259462	26.26352673	25.99736336	26.21862682	25.95855007	26.1528123	25.81299687	26.16023059	28.40456928	28.23772118	28.29553201	28.36353553	28.44338889	26.17716887	25.8026284	26.08266814	26.45597779	26.84168824	26.91670413	25.98902713	25.951199	26.57464428	26.00923718	26.36238454	26.03036572
P33734	HIS5_YEAST Imidazole glycerol phosphate synthase hisHF OS=Saccharomyces cerevisiae (strain ATCC 204508 / S288c) OX=559292 GN=HIS7 PE=1 SV=2	HIS7	sp|P33734|HIS5_YEAST Imidazole glycerol phosphate synthase hisHF OS=Saccharomyces cerevisiae (strain ATCC 204508 / S288c) OX=559292 GN=HIS7 PE=1 SV=2	HIS5_YEAST Imidazole glycerol phosphate synthase hisHF OS=Saccharomyces cerevisiae (strain ATCC 204508 / S288c) OX=559292 GN=HIS7 PE=1 SV=2	25.75977257	25.67689386	25.26569288	26.35168169	25.65437446	25.95812744	26.42425641	25.98986347	25.7647815	26.29844397	27.29142095	26.95664834	27.08501147	27.06508346	26.61747738	26.04936344	26.13963217	26.49919563	26.25682441	26.57404317	26.63710078	25.27013949	25.55084761	26.61714617	26.73878186	26.3576199	25.69054401
P48353	HLJ1_YEAST Protein HLJ1 OS=Saccharomyces cerevisiae (strain ATCC 204508 / S288c) OX=559292 GN=HLJ1 PE=1 SV=1	HLJ1	sp|P48353|HLJ1_YEAST Protein HLJ1 OS=Saccharomyces cerevisiae (strain ATCC 204508 / S288c) OX=559292 GN=HLJ1 PE=1 SV=1	HLJ1_YEAST Protein HLJ1 OS=Saccharomyces cerevisiae (strain ATCC 204508 / S288c) OX=559292 GN=HLJ1 PE=1 SV=1	22.10703282	21.86522617	21.42394367	21.30568365	21.17229286	20.82586566	21.76229581	21.53931696	22.18907397	21.93850123	21.67445666	21.85160266	20.93003012	21.96016293	22.04432404	22.13920653	21.73194389	21.76155404	21.50511615	21.86586498	21.71932717	21.55963396	20.85200458	21.10615621	21.08690837	21.1358268	20.09565081
P40037	HMF1_YEAST Protein HMF1 OS=Saccharomyces cerevisiae (strain ATCC 204508 / S288c) OX=559292 GN=HMF1 PE=1 SV=1	HMF1	sp|P40037|HMF1_YEAST Protein HMF1 OS=Saccharomyces cerevisiae (strain ATCC 204508 / S288c) OX=559292 GN=HMF1 PE=1 SV=1	HMF1_YEAST Protein HMF1 OS=Saccharomyces cerevisiae (strain ATCC 204508 / S288c) OX=559292 GN=HMF1 PE=1 SV=1	29.49163349	29.82045128	29.89603883	30.4985079	30.91062705	31.43460627	30.73070742	29.89934818	30.51065719	30.28784295	29.7588115	30.7108771	30.6868919	30.35903602	30.35877868	30.36847422	30.45390197	30.40755169	30.64976557	29.21224533	29.52377529	30.20464673	31.10406242	30.68980347	31.24456235	30.23697184	30.38507637
P38074	HMT1_YEAST Protein arginine N-methyltransferase 1 OS=Saccharomyces cerevisiae (strain ATCC 204508 / S288c) OX=559292 GN=HMT1 PE=1 SV=1	HMT1	sp|P38074|HMT1_YEAST Protein arginine N-methyltransferase 1 OS=Saccharomyces cerevisiae (strain ATCC 204508 / S288c) OX=559292 GN=HMT1 PE=1 SV=1	HMT1_YEAST Protein arginine N-methyltransferase 1 OS=Saccharomyces cerevisiae (strain ATCC 204508 / S288c) OX=559292 GN=HMT1 PE=1 SV=1	24.6076232	24.94309066	24.66133641	25.22476164	25.0249251	25.82022662	25.48332679	24.80598903	24.74572235	24.28997583	24.78931203	24.27228317	24.64944841	25.04144716	24.09612109	24.92296667	24.93042664	24.68993734	25.21536876	25.14206492	25.01602515	24.23702178	25.49980756	24.28699975	25.24241665	24.89155177	25.87587186
Q04344	HNT1_YEAST Hit family protein 1 OS=Saccharomyces cerevisiae (strain ATCC 204508 / S288c) OX=559292 GN=HNT1 PE=1 SV=2	HNT1	sp|Q04344|HNT1_YEAST Hit family protein 1 OS=Saccharomyces cerevisiae (strain ATCC 204508 / S288c) OX=559292 GN=HNT1 PE=1 SV=2	HNT1_YEAST Hit family protein 1 OS=Saccharomyces cerevisiae (strain ATCC 204508 / S288c) OX=559292 GN=HNT1 PE=1 SV=2	27.7706374	27.86525456	28.13573084	28.67212027	28.16963467	28.86890051	28.6760643	28.23456396	28.82130607	28.60499812	28.90052911	29.43560493	28.33802724	28.93214231	29.23803139	28.93536402	29.1404933	28.640937	29.32049024	28.16634787	28.25490795	28.09920898	28.23392777	28.05431117	28.90053752	28.36426087	28.95519431
P32485	HOG1_YEAST Mitogen-activated protein kinase HOG1 OS=Saccharomyces cerevisiae (strain ATCC 204508 / S288c) OX=559292 GN=HOG1 PE=1 SV=2	HOG1	sp|P32485|HOG1_YEAST Mitogen-activated protein kinase HOG1 OS=Saccharomyces cerevisiae (strain ATCC 204508 / S288c) OX=559292 GN=HOG1 PE=1 SV=2	HOG1_YEAST Mitogen-activated protein kinase HOG1 OS=Saccharomyces cerevisiae (strain ATCC 204508 / S288c) OX=559292 GN=HOG1 PE=1 SV=2	18.46193684	19.02922114	17.18058409	16.96234153	17.92341193	17.10701986	16.76604185	17.19668096	18.89319458	18.46185505	17.24953236	16.75174822	17.86857316	17.85318442	18.4502012	17.33597727	17.49665025	17.71144427	18.0861201	16.47768995	15.99479066	18.78145982	16.99961589	19.01731958	18.77646862	17.87899273	17.43343279
P13663	DHAS_YEAST Aspartate-semialdehyde dehydrogenase OS=Saccharomyces cerevisiae (strain ATCC 204508 / S288c) OX=559292 GN=HOM2 PE=1 SV=1	HOM2	sp|P13663|DHAS_YEAST Aspartate-semialdehyde dehydrogenase OS=Saccharomyces cerevisiae (strain ATCC 204508 / S288c) OX=559292 GN=HOM2 PE=1 SV=1	DHAS_YEAST Aspartate-semialdehyde dehydrogenase OS=Saccharomyces cerevisiae (strain ATCC 204508 / S288c) OX=559292 GN=HOM2 PE=1 SV=1	28.47994979	28.52350372	28.58630896	28.1563112	28.15353592	28.53313029	27.52033666	28.38424141	27.66939035	27.99497225	30.42936652	30.08926557	30.27144099	30.14108448	29.96879002	28.16943897	27.83408874	28.13513416	28.63623754	28.83284171	29.0224879	28.6986889	29.0113785	28.68021292	28.18168397	28.49833194	28.5725457
P10869	AK_YEAST Aspartokinase OS=Saccharomyces cerevisiae (strain ATCC 204508 / S288c) OX=559292 GN=HOM3 PE=1 SV=2	HOM3	sp|P10869|AK_YEAST Aspartokinase OS=Saccharomyces cerevisiae (strain ATCC 204508 / S288c) OX=559292 GN=HOM3 PE=1 SV=2	AK_YEAST Aspartokinase OS=Saccharomyces cerevisiae (strain ATCC 204508 / S288c) OX=559292 GN=HOM3 PE=1 SV=2	25.45006091	25.48300982	25.19266583	24.67148522	24.95285147	25.16358411	24.63335616	24.58611893	24.52948817	24.51617674	26.78210948	26.65561899	26.75932218	26.57120635	26.47143291	24.20781153	24.26198281	24.45313537	24.60580215	25.84808132	25.73945461	25.66329344	25.08517639	25.27871072	25.22132404	25.08337858	24.84463606
P31116	DHOM_YEAST Homoserine dehydrogenase OS=Saccharomyces cerevisiae (strain ATCC 204508 / S288c) OX=559292 GN=HOM6 PE=1 SV=1	HOM6	sp|P31116|DHOM_YEAST Homoserine dehydrogenase OS=Saccharomyces cerevisiae (strain ATCC 204508 / S288c) OX=559292 GN=HOM6 PE=1 SV=1	DHOM_YEAST Homoserine dehydrogenase OS=Saccharomyces cerevisiae (strain ATCC 204508 / S288c) OX=559292 GN=HOM6 PE=1 SV=1	27.63775874	27.77726704	28.03279518	27.75132151	27.83371367	27.17116103	27.30911139	27.52768984	26.7820039	26.99932962	27.404551	27.09298523	27.51654036	27.34027461	27.43554007	26.79102592	26.91927501	27.03641693	27.36074633	28.00196835	27.91474667	27.756378	27.68177655	27.04722501	26.90106522	27.55119861	27.26348875
P40481	HPM1_YEAST Histidine protein methyltransferase 1 OS=Saccharomyces cerevisiae (strain ATCC 204508 / S288c) OX=559292 GN=HPM1 PE=1 SV=1	HPM1	sp|P40481|HPM1_YEAST Histidine protein methyltransferase 1 OS=Saccharomyces cerevisiae (strain ATCC 204508 / S288c) OX=559292 GN=HPM1 PE=1 SV=1	HPM1_YEAST Histidine protein methyltransferase 1 OS=Saccharomyces cerevisiae (strain ATCC 204508 / S288c) OX=559292 GN=HPM1 PE=1 SV=1	24.94179557	24.74233814	24.75807269	25.01002377	24.65428027	24.99253995	25.12035552	25.27253457	25.27934438	25.3082292	25.48495115	25.19156799	25.21118317	25.41707365	25.42910822	25.66183696	25.66215162	25.82144787	25.4377578	25.08734	25.2985698	24.4280668	24.40701606	25.13736703	25.11776346	25.30413819	25.1427521
Q04178	HPRT_YEAST Hypoxanthine-guanine phosphoribosyltransferase OS=Saccharomyces cerevisiae (strain ATCC 204508 / S288c) OX=559292 GN=HPT1 PE=1 SV=1	HPT1	sp|Q04178|HPRT_YEAST Hypoxanthine-guanine phosphoribosyltransferase OS=Saccharomyces cerevisiae (strain ATCC 204508 / S288c) OX=559292 GN=HPT1 PE=1 SV=1	HPRT_YEAST Hypoxanthine-guanine phosphoribosyltransferase OS=Saccharomyces cerevisiae (strain ATCC 204508 / S288c) OX=559292 GN=HPT1 PE=1 SV=1	26.76666993	26.47637863	26.52191656	26.02064074	26.03153614	26.34561122	26.68394363	27.03466698	26.92048425	26.91138722	26.25130446	25.91832418	26.20825679	25.91285637	26.0362851	25.91123264	25.76499692	25.95102542	25.86991929	26.82282113	25.96842288	26.31399328	25.90566386	26.64599813	26.2128304	26.56265196	26.62615773
Q05905	HRI1_YEAST Protein HRI1 OS=Saccharomyces cerevisiae (strain ATCC 204508 / S288c) OX=559292 GN=HRI1 PE=1 SV=1	HRI1	sp|Q05905|HRI1_YEAST Protein HRI1 OS=Saccharomyces cerevisiae (strain ATCC 204508 / S288c) OX=559292 GN=HRI1 PE=1 SV=1	HRI1_YEAST Protein HRI1 OS=Saccharomyces cerevisiae (strain ATCC 204508 / S288c) OX=559292 GN=HRI1 PE=1 SV=1	30.18162642	30.03095459	29.91107147	30.99998164	30.88746035	30.98137521	31.26705573	30.61570706	30.93830953	31.4052733	30.09261065	30.29445033	29.6898099	30.62755855	30.00787524	29.97076391	30.15003461	29.93101212	30.34497628	30.52144321	31.11603029	30.16716401	30.53589241	31.1325462	31.71616329	31.10527394	30.96259506
Q99383	HRP1_YEAST Nuclear polyadenylated RNA-binding protein 4 OS=Saccharomyces cerevisiae (strain ATCC 204508 / S288c) OX=559292 GN=HRP1 PE=1 SV=1	HRP1	sp|Q99383|HRP1_YEAST Nuclear polyadenylated RNA-binding protein 4 OS=Saccharomyces cerevisiae (strain ATCC 204508 / S288c) OX=559292 GN=HRP1 PE=1 SV=1	HRP1_YEAST Nuclear polyadenylated RNA-binding protein 4 OS=Saccharomyces cerevisiae (strain ATCC 204508 / S288c) OX=559292 GN=HRP1 PE=1 SV=1	24.78291487	24.97490853	24.70946821	24.19385898	25.14243596	25.04730531	24.38056217	24.40230794	23.96838581	23.94612647	23.44436513	23.76124665	24.17301917	23.80854276	23.55970068	24.72788503	25.03960292	24.72446351	24.13325292	23.54526633	23.75232044	25.1582017	24.98818919	23.69175469	24.09106039	23.92916113	23.82142244
P15108	HSC82_YEAST ATP-dependent molecular chaperone HSC82 OS=Saccharomyces cerevisiae (strain ATCC 204508 / S288c) OX=559292 GN=HSC82 PE=1 SV=4	HSC82	sp|P15108|HSC82_YEAST ATP-dependent molecular chaperone HSC82 OS=Saccharomyces cerevisiae (strain ATCC 204508 / S288c) OX=559292 GN=HSC82 PE=1 SV=4	HSC82_YEAST ATP-dependent molecular chaperone HSC82 OS=Saccharomyces cerevisiae (strain ATCC 204508 / S288c) OX=559292 GN=HSC82 PE=1 SV=4	27.88683203	28.58650022	28.41084935	28.33121013	28.05843575	28.83286035	27.83053409	27.92505366	28.46284015	27.88736453	27.96219053	27.19165313	27.03890075	26.56569922	27.86606208	27.04398798	27.32751492	27.28377265	27.18697293	27.62669755	27.82168856	28.49361512	27.71534838	27.70873901	28.32813209	28.38685	27.33886171
P38348	HSM3_YEAST DNA mismatch repair protein HSM3 OS=Saccharomyces cerevisiae (strain ATCC 204508 / S288c) OX=559292 GN=HSM3 PE=1 SV=1	HSM3	sp|P38348|HSM3_YEAST DNA mismatch repair protein HSM3 OS=Saccharomyces cerevisiae (strain ATCC 204508 / S288c) OX=559292 GN=HSM3 PE=1 SV=1	HSM3_YEAST DNA mismatch repair protein HSM3 OS=Saccharomyces cerevisiae (strain ATCC 204508 / S288c) OX=559292 GN=HSM3 PE=1 SV=1	22.28754209	22.55767282	22.17166971	23.30221639	22.425521	21.85136159	23.21315515	23.13259838	23.00660101	23.32823198	23.60107185	22.64560995	22.41620857	23.36925915	22.77976783	22.45106356	22.47541848	22.19418112	22.19399682	23.47515492	23.36997563	21.33208958	21.1377837	22.75489974	23.16014225	23.57355215	22.1791001
P38910	CH10_YEAST 10 kDa heat shock protein, mitochondrial OS=Saccharomyces cerevisiae (strain ATCC 204508 / S288c) OX=559292 GN=HSP10 PE=1 SV=1	HSP10	sp|P38910|CH10_YEAST 10 kDa heat shock protein, mitochondrial OS=Saccharomyces cerevisiae (strain ATCC 204508 / S288c) OX=559292 GN=HSP10 PE=1 SV=1	CH10_YEAST 10 kDa heat shock protein, mitochondrial OS=Saccharomyces cerevisiae (strain ATCC 204508 / S288c) OX=559292 GN=HSP10 PE=1 SV=1	27.27186961	28.26227409	28.42048751	27.2034201	28.12421191	28.27168813	27.79034961	27.12371316	27.98923616	27.41495706	27.30633652	28.53987401	27.44086467	27.3839344	27.97832617	27.90873575	27.88617125	27.50718506	28.05930893	27.41040819	26.96900433	28.63650988	28.29573364	27.75108612	28.12138799	27.31520863	28.04859624
P31539	HS104_YEAST Heat shock protein 104 OS=Saccharomyces cerevisiae (strain ATCC 204508 / S288c) OX=559292 GN=HSP104 PE=1 SV=2	HSP104	sp|P31539|HS104_YEAST Heat shock protein 104 OS=Saccharomyces cerevisiae (strain ATCC 204508 / S288c) OX=559292 GN=HSP104 PE=1 SV=2	HS104_YEAST Heat shock protein 104 OS=Saccharomyces cerevisiae (strain ATCC 204508 / S288c) OX=559292 GN=HSP104 PE=1 SV=2	30.96796971	31.09323427	30.88383465	31.0721959	31.02277685	30.16650892	30.09178716	29.8336894	29.78972418	29.78179127	30.70559848	30.58052026	31.41055341	30.50354742	30.04916148	30.17153933	30.22098657	30.30783598	30.79378601	30.30851635	31.09432942	31.20808642	31.4453725	30.39884664	30.31735722	30.04920965	29.92080299
P22943	HSP12_YEAST 12 kDa heat shock protein OS=Saccharomyces cerevisiae (strain ATCC 204508 / S288c) OX=559292 GN=HSP12 PE=1 SV=1	HSP12	sp|P22943|HSP12_YEAST 12 kDa heat shock protein OS=Saccharomyces cerevisiae (strain ATCC 204508 / S288c) OX=559292 GN=HSP12 PE=1 SV=1	HSP12_YEAST 12 kDa heat shock protein OS=Saccharomyces cerevisiae (strain ATCC 204508 / S288c) OX=559292 GN=HSP12 PE=1 SV=1	25.43141391	24.87872161	24.19447619	27.33998689	27.39704514	30.23815804	30.69361425	29.0464036	28.68568353	30.49041641	30.30074073	29.04491107	30.91367448	29.58902563	26.4599578	31.13951397	31.70936454	31.35192142	29.85450673	25.49064484	26.77442489	24.84488965	29.05197128	30.48481183	31.54756467	29.76363738	28.30028153
P32478	HS150_YEAST Cell wall mannoprotein HSP150 OS=Saccharomyces cerevisiae (strain ATCC 204508 / S288c) OX=559292 GN=HSP150 PE=1 SV=2	HSP150	sp|P32478|HS150_YEAST Cell wall mannoprotein HSP150 OS=Saccharomyces cerevisiae (strain ATCC 204508 / S288c) OX=559292 GN=HSP150 PE=1 SV=2	HS150_YEAST Cell wall mannoprotein HSP150 OS=Saccharomyces cerevisiae (strain ATCC 204508 / S288c) OX=559292 GN=HSP150 PE=1 SV=2	19.74567511	19.84905939	19.70984413	22.79797241	20.76135489	23.17797246	22.69529157	21.91964928	22.13438743	21.74700773	22.37164286	21.74532096	21.67713296	22.2341679	21.1291571	21.96031511	22.62261384	22.34658237	22.24881978	22.25211027	22.35677981	19.81485531	20.40706039	21.57944155	22.86327815	22.18045605	22.30630425
P15992	HSP26_YEAST Heat shock protein 26 OS=Saccharomyces cerevisiae (strain ATCC 204508 / S288c) OX=559292 GN=HSP26 PE=1 SV=3	HSP26	sp|P15992|HSP26_YEAST Heat shock protein 26 OS=Saccharomyces cerevisiae (strain ATCC 204508 / S288c) OX=559292 GN=HSP26 PE=1 SV=3	HSP26_YEAST Heat shock protein 26 OS=Saccharomyces cerevisiae (strain ATCC 204508 / S288c) OX=559292 GN=HSP26 PE=1 SV=3	29.94211358	29.14086561	29.32796071	29.55744531	29.65786552	28.95704738	29.67040215	28.15506757	28.42737259	29.25325271	28.63182836	28.91439379	30.3498291	28.85821845	27.20753159	26.73450881	26.71486329	27.07427272	29.45409467	26.65340104	29.23018218	30.04390167	31.84073955	29.63138263	29.28609148	28.54755826	27.64563371
Q04432	HSP31_YEAST Glutathione-independent glyoxalase HSP31 OS=Saccharomyces cerevisiae (strain ATCC 204508 / S288c) OX=559292 GN=HSP31 PE=1 SV=1	HSP31	sp|Q04432|HSP31_YEAST Glutathione-independent glyoxalase HSP31 OS=Saccharomyces cerevisiae (strain ATCC 204508 / S288c) OX=559292 GN=HSP31 PE=1 SV=1	HSP31_YEAST Glutathione-independent glyoxalase HSP31 OS=Saccharomyces cerevisiae (strain ATCC 204508 / S288c) OX=559292 GN=HSP31 PE=1 SV=1	27.610426	27.55637401	27.45476034	28.17417496	27.90468099	28.67887535	28.35351749	27.72606052	28.18462723	28.43758177	28.16487078	28.35137768	28.20563635	27.99041776	27.00910044	28.0967796	27.95970706	28.15479809	27.93804689	26.74423862	27.93710152	27.57617864	28.16427111	28.44764853	28.73372417	27.93608909	27.82172173
Q12329	HSP42_YEAST Heat shock protein 42 OS=Saccharomyces cerevisiae (strain ATCC 204508 / S288c) OX=559292 GN=HSP42 PE=1 SV=1	HSP42	sp|Q12329|HSP42_YEAST Heat shock protein 42 OS=Saccharomyces cerevisiae (strain ATCC 204508 / S288c) OX=559292 GN=HSP42 PE=1 SV=1	HSP42_YEAST Heat shock protein 42 OS=Saccharomyces cerevisiae (strain ATCC 204508 / S288c) OX=559292 GN=HSP42 PE=1 SV=1	19.5883376	20.30763653	20.33004854	20.45631014	19.99005206	22.14581034	21.25207443	20.71320188	20.27406897	20.40903502	19.08468471	20.43640178	20.6848156	19.76219479	19.65552991	22.62908297	21.25282291	21.60404535	21.39680377	19.96076579	20.56146752	19.77792336	20.99315694	21.43107503	19.6637333	20.03085177	20.54441469
P19882	HSP60_YEAST Heat shock protein 60, mitochondrial OS=Saccharomyces cerevisiae (strain ATCC 204508 / S288c) OX=559292 GN=HSP60 PE=1 SV=1	HSP60	sp|P19882|HSP60_YEAST Heat shock protein 60, mitochondrial OS=Saccharomyces cerevisiae (strain ATCC 204508 / S288c) OX=559292 GN=HSP60 PE=1 SV=1	HSP60_YEAST Heat shock protein 60, mitochondrial OS=Saccharomyces cerevisiae (strain ATCC 204508 / S288c) OX=559292 GN=HSP60 PE=1 SV=1	31.41471921	31.36877838	31.37594729	32.34255919	31.4801498	31.90840292	32.14017478	31.47188003	31.41404515	31.69882227	32.12967911	32.04414017	32.21361812	31.98768181	31.56456774	31.38273974	31.49898961	31.82654652	31.86338419	31.5527431	32.39097638	31.32709998	31.6929519	31.7891667	32.12809124	31.67257511	31.45613813
P33416	HSP78_YEAST Heat shock protein 78, mitochondrial OS=Saccharomyces cerevisiae (strain ATCC 204508 / S288c) OX=559292 GN=HSP78 PE=1 SV=2	HSP78	sp|P33416|HSP78_YEAST Heat shock protein 78, mitochondrial OS=Saccharomyces cerevisiae (strain ATCC 204508 / S288c) OX=559292 GN=HSP78 PE=1 SV=2	HSP78_YEAST Heat shock protein 78, mitochondrial OS=Saccharomyces cerevisiae (strain ATCC 204508 / S288c) OX=559292 GN=HSP78 PE=1 SV=2	25.47326034	25.40447742	25.307135	26.85342319	25.21238084	25.16241918	25.26150185	24.61714018	24.67436128	24.85667191	26.49049189	26.33208924	27.2874733	26.6549857	26.29843323	24.89265081	24.7648605	24.97151753	25.66368839	25.82982206	26.2669034	25.24114068	26.03314195	25.56446403	25.17973169	25.30730876	24.71164863
P02829	HSP82_YEAST ATP-dependent molecular chaperone HSP82 OS=Saccharomyces cerevisiae (strain ATCC 204508 / S288c) OX=559292 GN=HSP82 PE=1 SV=1	HSP82	sp|P02829|HSP82_YEAST ATP-dependent molecular chaperone HSP82 OS=Saccharomyces cerevisiae (strain ATCC 204508 / S288c) OX=559292 GN=HSP82 PE=1 SV=1	HSP82_YEAST ATP-dependent molecular chaperone HSP82 OS=Saccharomyces cerevisiae (strain ATCC 204508 / S288c) OX=559292 GN=HSP82 PE=1 SV=1	26.86353917	26.43555195	26.7483613	28.58334431	27.3178266	27.79887063	27.08690401	27.07801947	26.63734146	27.61091616	26.77955317	27.31194954	27.13811281	27.35444819	27.1819312	27.48874762	27.57742173	27.28287176	27.46596466	27.34586151	27.88330761	26.8780888	28.06261874	27.67673664	27.85200353	27.71374614	27.22973061
P04911	H2A1_YEAST Histone H2A.1 OS=Saccharomyces cerevisiae (strain ATCC 204508 / S288c) OX=559292 GN=HTA1 PE=1 SV=2	HTA1	sp|P04911|H2A1_YEAST Histone H2A.1 OS=Saccharomyces cerevisiae (strain ATCC 204508 / S288c) OX=559292 GN=HTA1 PE=1 SV=2	H2A1_YEAST Histone H2A.1 OS=Saccharomyces cerevisiae (strain ATCC 204508 / S288c) OX=559292 GN=HTA1 PE=1 SV=2	29.23530202	29.63877371	29.36032744	28.49265906	29.1222176	29.15547185	29.23171795	29.92471296	29.96116384	29.61319702	29.10643475	29.5877715	28.94074367	28.77434842	30.16366046	29.70089603	28.94282495	29.50167987	28.51119039	29.50334698	28.62624864	29.41068477	28.53022466	29.91704177	28.9889802	29.3053736	29.49896524
P04912	H2A2_YEAST Histone H2A.2 OS=Saccharomyces cerevisiae (strain ATCC 204508 / S288c) OX=559292 GN=HTA2 PE=1 SV=2	HTA2	sp|P04912|H2A2_YEAST Histone H2A.2 OS=Saccharomyces cerevisiae (strain ATCC 204508 / S288c) OX=559292 GN=HTA2 PE=1 SV=2	H2A2_YEAST Histone H2A.2 OS=Saccharomyces cerevisiae (strain ATCC 204508 / S288c) OX=559292 GN=HTA2 PE=1 SV=2	29.23530202	29.63877371	29.36032744	28.49265906	29.1222176	29.15547185	29.23171795	29.92471296	29.96116384	29.61319702	29.10643475	29.5877715	28.94074367	28.77434842	30.16366046	29.70089603	28.94282495	29.50167987	28.51119039	29.50334698	28.62624864	29.41068477	28.53022466	29.91704177	28.9889802	29.3053736	29.49896524
P07263	SYH_YEAST Histidine--tRNA ligase, mitochondrial OS=Saccharomyces cerevisiae (strain ATCC 204508 / S288c) OX=559292 GN=HTS1 PE=1 SV=2	HTS1	sp|P07263|SYH_YEAST Histidine--tRNA ligase, mitochondrial OS=Saccharomyces cerevisiae (strain ATCC 204508 / S288c) OX=559292 GN=HTS1 PE=1 SV=2	SYH_YEAST Histidine--tRNA ligase, mitochondrial OS=Saccharomyces cerevisiae (strain ATCC 204508 / S288c) OX=559292 GN=HTS1 PE=1 SV=2	28.20696871	28.04098928	27.82059393	27.91279009	27.57378502	26.96840912	27.20895149	28.05462046	27.29685445	27.4077946	27.71678715	27.36628967	27.72354462	27.55960683	27.78661477	27.29604538	27.18192095	27.29580531	27.30885077	28.05063838	28.20015059	27.65238331	27.08760524	27.72321425	27.11374079	27.52922189	27.37809174
Q12692	H2AZ_YEAST Histone H2A.Z OS=Saccharomyces cerevisiae (strain ATCC 204508 / S288c) OX=559292 GN=HTZ1 PE=1 SV=3	HTZ1	sp|Q12692|H2AZ_YEAST Histone H2A.Z OS=Saccharomyces cerevisiae (strain ATCC 204508 / S288c) OX=559292 GN=HTZ1 PE=1 SV=3	H2AZ_YEAST Histone H2A.Z OS=Saccharomyces cerevisiae (strain ATCC 204508 / S288c) OX=559292 GN=HTZ1 PE=1 SV=3	24.83852051	24.86304029	25.0753782	23.63818285	24.14035704	25.11794302	24.70949337	25.88889991	25.06419724	25.04061787	23.40021059	24.12387376	23.86220448	23.66848987	25.28947863	24.68083469	23.01500839	24.35705134	23.30037296	25.08079024	23.80571213	24.85931754	24.36378524	26.09944221	24.28279073	25.09683437	25.45511008
P04806	HXKA_YEAST Hexokinase-1 OS=Saccharomyces cerevisiae (strain ATCC 204508 / S288c) OX=559292 GN=HXK1 PE=1 SV=2	HXK1	sp|P04806|HXKA_YEAST Hexokinase-1 OS=Saccharomyces cerevisiae (strain ATCC 204508 / S288c) OX=559292 GN=HXK1 PE=1 SV=2	HXKA_YEAST Hexokinase-1 OS=Saccharomyces cerevisiae (strain ATCC 204508 / S288c) OX=559292 GN=HXK1 PE=1 SV=2	31.2430971	31.06297365	30.97799536	29.14872251	30.80034567	29.84256616	30.06916907	30.21037414	29.86309173	29.96209096	30.04564261	29.46155844	30.90052888	29.45448881	28.48186751	29.28460076	29.26768722	29.51970832	29.90836133	29.06342806	29.10631894	31.09451665	31.20037404	30.13533937	29.90932547	29.74598626	29.50765614
P04807	HXKB_YEAST Hexokinase-2 OS=Saccharomyces cerevisiae (strain ATCC 204508 / S288c) OX=559292 GN=HXK2 PE=1 SV=4	HXK2	sp|P04807|HXKB_YEAST Hexokinase-2 OS=Saccharomyces cerevisiae (strain ATCC 204508 / S288c) OX=559292 GN=HXK2 PE=1 SV=4	HXKB_YEAST Hexokinase-2 OS=Saccharomyces cerevisiae (strain ATCC 204508 / S288c) OX=559292 GN=HXK2 PE=1 SV=4	31.89283085	31.83550694	32.04283141	30.54969405	31.55823699	30.93436737	30.96038171	31.0772699	30.74201544	30.88960972	30.48736521	30.55804092	30.5584156	30.41407372	30.6736745	30.4034702	30.39259798	30.26085191	30.81371106	31.13211927	30.81442614	32.02738272	31.53592274	30.80875414	30.60030988	30.9089453	30.77833528
P32466	HXT3_YEAST Low-affinity glucose transporter HXT3 OS=Saccharomyces cerevisiae (strain ATCC 204508 / S288c) OX=559292 GN=HXT3 PE=1 SV=1	HXT3	sp|P32466|HXT3_YEAST Low-affinity glucose transporter HXT3 OS=Saccharomyces cerevisiae (strain ATCC 204508 / S288c) OX=559292 GN=HXT3 PE=1 SV=1	HXT3_YEAST Low-affinity glucose transporter HXT3 OS=Saccharomyces cerevisiae (strain ATCC 204508 / S288c) OX=559292 GN=HXT3 PE=1 SV=1	25.39633958	25.29085645	25.86671566	23.32346758	25.51254141	23.55502585	22.89052049	23.50605188	23.88936355	23.49149963	22.85395584	23.09170824	22.15155479	23.14146898	24.07281433	24.44960425	24.16142121	23.68029785	23.32155205	23.18176726	23.23338636	26.26348479	26.08654649	23.04901384	23.00871333	23.0379688	23.53462485
P23301	IF5A1_YEAST Eukaryotic translation initiation factor 5A-1 OS=Saccharomyces cerevisiae (strain ATCC 204508 / S288c) OX=559292 GN=HYP2 PE=1 SV=3	HYP2	sp|P23301|IF5A1_YEAST Eukaryotic translation initiation factor 5A-1 OS=Saccharomyces cerevisiae (strain ATCC 204508 / S288c) OX=559292 GN=HYP2 PE=1 SV=3	IF5A1_YEAST Eukaryotic translation initiation factor 5A-1 OS=Saccharomyces cerevisiae (strain ATCC 204508 / S288c) OX=559292 GN=HYP2 PE=1 SV=3	30.72723471	30.1914846	30.04162965	29.81757273	29.66756165	29.314995	30.28325739	31.01462458	31.03090175	30.78767437	30.05863139	29.5296908	29.4542263	29.00641571	30.0434124	28.99285537	29.94354541	29.54467327	29.16383857	30.75185208	30.28326729	29.70851765	28.77064284	29.65589894	29.71906167	30.68435734	30.37788394
P40581	GPX3_YEAST Glutathione peroxidase-like peroxiredoxin HYR1 OS=Saccharomyces cerevisiae (strain ATCC 204508 / S288c) OX=559292 GN=HYR1 PE=1 SV=1	HYR1	sp|P40581|GPX3_YEAST Glutathione peroxidase-like peroxiredoxin HYR1 OS=Saccharomyces cerevisiae (strain ATCC 204508 / S288c) OX=559292 GN=HYR1 PE=1 SV=1	GPX3_YEAST Glutathione peroxidase-like peroxiredoxin HYR1 OS=Saccharomyces cerevisiae (strain ATCC 204508 / S288c) OX=559292 GN=HYR1 PE=1 SV=1	28.84208431	28.69496611	28.50798943	28.88808652	28.68133016	28.64102633	29.0864816	28.61466661	28.7218874	28.84645393	28.37959464	28.39086057	28.51839859	28.7393732	28.34395134	28.20862405	28.48591561	28.15390792	28.35889138	28.48421378	28.94452063	28.32011884	28.1708094	28.4761117	28.8409455	28.88837697	28.72422768
P41734	IAH1_YEAST Isoamyl acetate-hydrolyzing esterase OS=Saccharomyces cerevisiae (strain ATCC 204508 / S288c) OX=559292 GN=IAH1 PE=1 SV=1	IAH1	sp|P41734|IAH1_YEAST Isoamyl acetate-hydrolyzing esterase OS=Saccharomyces cerevisiae (strain ATCC 204508 / S288c) OX=559292 GN=IAH1 PE=1 SV=1	IAH1_YEAST Isoamyl acetate-hydrolyzing esterase OS=Saccharomyces cerevisiae (strain ATCC 204508 / S288c) OX=559292 GN=IAH1 PE=1 SV=1	24.1015788	23.83070973	23.81052895	25.17607797	24.3980583	24.52210322	24.74524409	24.60316192	24.38453158	24.72544098	25.07099762	25.22722425	25.00751878	25.61382488	25.56073107	25.00580091	24.63611094	24.59558882	25.07264715	24.88044597	25.21330113	23.40866588	23.88030058	24.1557932	24.82444533	24.61627576	24.24194231
P28834	IDH1_YEAST Isocitrate dehydrogenase [NAD] subunit 1, mitochondrial OS=Saccharomyces cerevisiae (strain ATCC 204508 / S288c) OX=559292 GN=IDH1 PE=1 SV=2	IDH1	sp|P28834|IDH1_YEAST Isocitrate dehydrogenase [NAD] subunit 1, mitochondrial OS=Saccharomyces cerevisiae (strain ATCC 204508 / S288c) OX=559292 GN=IDH1 PE=1 SV=2	IDH1_YEAST Isocitrate dehydrogenase [NAD] subunit 1, mitochondrial OS=Saccharomyces cerevisiae (strain ATCC 204508 / S288c) OX=559292 GN=IDH1 PE=1 SV=2	27.99873402	27.74272976	27.5191769	27.24431071	27.44041611	26.29664239	27.01756418	27.06291733	27.02131537	27.39436698	28.88302296	28.69164338	28.54632901	28.62402372	29.06825432	27.0768064	27.15922562	27.3003741	28.47051557	27.34957743	27.55886338	27.68633756	27.29181132	27.52059081	27.20549925	27.10754332	26.67837436
P28241	IDH2_YEAST Isocitrate dehydrogenase [NAD] subunit 2, mitochondrial OS=Saccharomyces cerevisiae (strain ATCC 204508 / S288c) OX=559292 GN=IDH2 PE=1 SV=1	IDH2	sp|P28241|IDH2_YEAST Isocitrate dehydrogenase [NAD] subunit 2, mitochondrial OS=Saccharomyces cerevisiae (strain ATCC 204508 / S288c) OX=559292 GN=IDH2 PE=1 SV=1	IDH2_YEAST Isocitrate dehydrogenase [NAD] subunit 2, mitochondrial OS=Saccharomyces cerevisiae (strain ATCC 204508 / S288c) OX=559292 GN=IDH2 PE=1 SV=1	26.51244756	26.51628332	26.29207713	25.5380856	26.49206872	25.97446812	25.89004951	25.85100539	26.13276108	26.20152567	27.19978969	27.35615467	27.06836815	26.98600287	27.65781888	25.92328529	26.13554569	26.39497046	27.19169725	25.64534753	25.73677034	26.94482671	26.92739956	26.0223663	26.48259549	25.64258813	25.81752021
P15496	IDI1_YEAST Isopentenyl-diphosphate Delta-isomerase OS=Saccharomyces cerevisiae (strain ATCC 204508 / S288c) OX=559292 GN=IDI1 PE=1 SV=2	IDI1	sp|P15496|IDI1_YEAST Isopentenyl-diphosphate Delta-isomerase OS=Saccharomyces cerevisiae (strain ATCC 204508 / S288c) OX=559292 GN=IDI1 PE=1 SV=2	IDI1_YEAST Isopentenyl-diphosphate Delta-isomerase OS=Saccharomyces cerevisiae (strain ATCC 204508 / S288c) OX=559292 GN=IDI1 PE=1 SV=2	28.68617198	28.69251229	28.89306226	29.89590635	29.67513999	30.55683989	30.22614609	29.45417956	30.13170882	29.9733183	29.88574948	30.47805815	30.08829686	30.35532153	30.34587816	30.74508384	30.83149023	30.5176233	30.76781696	29.10398335	29.1552433	29.04220536	29.93182204	29.99734794	30.56027248	29.88229783	29.98585617
P21954	IDHP_YEAST Isocitrate dehydrogenase [NADP], mitochondrial OS=Saccharomyces cerevisiae (strain ATCC 204508 / S288c) OX=559292 GN=IDP1 PE=1 SV=1	IDP1	sp|P21954|IDHP_YEAST Isocitrate dehydrogenase [NADP], mitochondrial OS=Saccharomyces cerevisiae (strain ATCC 204508 / S288c) OX=559292 GN=IDP1 PE=1 SV=1	IDHP_YEAST Isocitrate dehydrogenase [NADP], mitochondrial OS=Saccharomyces cerevisiae (strain ATCC 204508 / S288c) OX=559292 GN=IDP1 PE=1 SV=1	27.91698547	27.97665433	27.80968365	28.29491277	27.64962255	27.58382514	27.3325254	27.77044386	27.46963511	27.35621387	28.56580222	28.70072145	28.4910938	28.40756692	28.78892296	27.97618373	27.69417209	27.93590531	27.79897213	28.20234733	28.36617207	28.10655038	27.83453624	27.76134058	27.35161932	27.41289943	27.53092781
Q08561	IES4_YEAST Ino eighty subunit 4 OS=Saccharomyces cerevisiae (strain ATCC 204508 / S288c) OX=559292 GN=IES4 PE=1 SV=1	IES4	sp|Q08561|IES4_YEAST Ino eighty subunit 4 OS=Saccharomyces cerevisiae (strain ATCC 204508 / S288c) OX=559292 GN=IES4 PE=1 SV=1	IES4_YEAST Ino eighty subunit 4 OS=Saccharomyces cerevisiae (strain ATCC 204508 / S288c) OX=559292 GN=IES4 PE=1 SV=1	23.91627719	23.51016849	23.18806306	23.57923706	23.44526336	23.87619572	24.83830454	24.63332754	24.88014031	25.46757592	23.68732436	23.38384315	22.58336991	23.42786964	23.67730612	23.9416976	23.47188142	23.7199325	22.91069847	24.74089667	24.42758978	23.00295146	22.1297502	24.82491712	24.69764024	24.62971563	24.00497488
Q06706	ELP1_YEAST Elongator complex protein 1 OS=Saccharomyces cerevisiae (strain ATCC 204508 / S288c) OX=559292 GN=IKI3 PE=1 SV=1	IKI3	sp|Q06706|ELP1_YEAST Elongator complex protein 1 OS=Saccharomyces cerevisiae (strain ATCC 204508 / S288c) OX=559292 GN=IKI3 PE=1 SV=1	ELP1_YEAST Elongator complex protein 1 OS=Saccharomyces cerevisiae (strain ATCC 204508 / S288c) OX=559292 GN=IKI3 PE=1 SV=1	24.99075655	25.17491318	24.95832069	26.58069735	25.46080716	25.59715053	25.20083315	25.21564168	24.79202906	24.98430271	25.84720205	25.26065171	25.9077185	25.35418955	25.08122859	25.41865861	25.69361428	25.62558608	25.5904458	25.55369495	26.36162254	25.63088379	25.80408133	25.38919513	25.56900064	25.33240881	25.72052667
P09436	SYIC_YEAST Isoleucine--tRNA ligase, cytoplasmic OS=Saccharomyces cerevisiae (strain ATCC 204508 / S288c) OX=559292 GN=ILS1 PE=1 SV=1	ILS1	sp|P09436|SYIC_YEAST Isoleucine--tRNA ligase, cytoplasmic OS=Saccharomyces cerevisiae (strain ATCC 204508 / S288c) OX=559292 GN=ILS1 PE=1 SV=1	SYIC_YEAST Isoleucine--tRNA ligase, cytoplasmic OS=Saccharomyces cerevisiae (strain ATCC 204508 / S288c) OX=559292 GN=ILS1 PE=1 SV=1	29.57916821	29.78238786	29.68237651	29.96077907	29.51193564	28.88787453	28.85217261	29.49160433	28.86081706	28.75393354	29.99015618	29.82308279	29.99131563	29.98381867	29.94988509	29.47912676	29.06766488	29.17433884	29.51628228	29.70198564	29.65259427	29.70101849	29.54575856	29.38115971	28.87905665	29.17333958	29.3142935
P00927	THDH_YEAST Threonine dehydratase, mitochondrial OS=Saccharomyces cerevisiae (strain ATCC 204508 / S288c) OX=559292 GN=ILV1 PE=1 SV=2	ILV1	sp|P00927|THDH_YEAST Threonine dehydratase, mitochondrial OS=Saccharomyces cerevisiae (strain ATCC 204508 / S288c) OX=559292 GN=ILV1 PE=1 SV=2	THDH_YEAST Threonine dehydratase, mitochondrial OS=Saccharomyces cerevisiae (strain ATCC 204508 / S288c) OX=559292 GN=ILV1 PE=1 SV=2	27.16718881	27.27317718	26.998535	28.37626781	27.0810252	27.53255616	27.48094626	27.68816255	27.24844697	27.56063734	26.94041707	26.77877967	27.0161874	26.60235538	26.30137489	28.11394315	27.96291298	28.41458738	26.17656937	28.39738391	28.45447133	26.85926085	27.13800406	27.77332274	27.72277172	27.69542515	27.48711502
P07342	ILVB_YEAST Acetolactate synthase catalytic subunit, mitochondrial OS=Saccharomyces cerevisiae (strain ATCC 204508 / S288c) OX=559292 GN=ILV2 PE=1 SV=1	ILV2	sp|P07342|ILVB_YEAST Acetolactate synthase catalytic subunit, mitochondrial OS=Saccharomyces cerevisiae (strain ATCC 204508 / S288c) OX=559292 GN=ILV2 PE=1 SV=1	ILVB_YEAST Acetolactate synthase catalytic subunit, mitochondrial OS=Saccharomyces cerevisiae (strain ATCC 204508 / S288c) OX=559292 GN=ILV2 PE=1 SV=1	27.75268211	27.82908985	27.70535011	27.94131366	27.49752413	27.55327499	27.42726159	27.56141472	26.9919345	27.1114792	28.63401598	28.50560262	28.84829354	28.33645912	28.00072378	27.84110255	28.02329853	28.18746672	27.64170565	28.05760797	27.98233267	27.41702543	27.63349816	27.66073154	27.649144	27.6429829	27.36475061
P39522	ILV3_YEAST Dihydroxy-acid dehydratase, mitochondrial OS=Saccharomyces cerevisiae (strain ATCC 204508 / S288c) OX=559292 GN=ILV3 PE=1 SV=2	ILV3	sp|P39522|ILV3_YEAST Dihydroxy-acid dehydratase, mitochondrial OS=Saccharomyces cerevisiae (strain ATCC 204508 / S288c) OX=559292 GN=ILV3 PE=1 SV=2	ILV3_YEAST Dihydroxy-acid dehydratase, mitochondrial OS=Saccharomyces cerevisiae (strain ATCC 204508 / S288c) OX=559292 GN=ILV3 PE=1 SV=2	27.58809757	27.51161371	27.38946681	28.30800356	27.40993055	27.08072586	27.20311965	27.13750277	26.81763498	27.13177355	28.42802495	28.00664206	28.52103216	28.11237676	27.49523142	27.02403489	27.08726361	27.38796796	26.92486792	28.00752572	28.26843548	27.17777415	27.4172131	27.53470732	27.45456286	27.29658223	26.86855763
P06168	ILV5_YEAST Ketol-acid reductoisomerase, mitochondrial OS=Saccharomyces cerevisiae (strain ATCC 204508 / S288c) OX=559292 GN=ILV5 PE=1 SV=1	ILV5	sp|P06168|ILV5_YEAST Ketol-acid reductoisomerase, mitochondrial OS=Saccharomyces cerevisiae (strain ATCC 204508 / S288c) OX=559292 GN=ILV5 PE=1 SV=1	ILV5_YEAST Ketol-acid reductoisomerase, mitochondrial OS=Saccharomyces cerevisiae (strain ATCC 204508 / S288c) OX=559292 GN=ILV5 PE=1 SV=1	32.92984015	32.986003	32.87162282	32.45316561	32.46114185	32.40155797	32.53790593	32.85355649	32.35836506	32.45987264	33.29922435	33.30986484	33.00694555	33.5824311	33.04054099	32.55901052	32.67664919	32.78000332	32.44408472	33.51135887	32.78910997	32.72491762	32.26334738	32.64278275	32.29778752	32.53532527	32.49827364
P25605	ILV6_YEAST Acetolactate synthase small subunit, mitochondrial OS=Saccharomyces cerevisiae (strain ATCC 204508 / S288c) OX=559292 GN=ILV6 PE=1 SV=2	ILV6	sp|P25605|ILV6_YEAST Acetolactate synthase small subunit, mitochondrial OS=Saccharomyces cerevisiae (strain ATCC 204508 / S288c) OX=559292 GN=ILV6 PE=1 SV=2	ILV6_YEAST Acetolactate synthase small subunit, mitochondrial OS=Saccharomyces cerevisiae (strain ATCC 204508 / S288c) OX=559292 GN=ILV6 PE=1 SV=2	28.19929512	28.1703563	28.07041862	29.13292037	28.46238546	28.61779384	28.61973573	28.53557342	28.32176344	28.61366924	31.1782393	30.90700477	30.63256096	31.07717693	30.63001489	29.78350755	29.74722615	29.74835453	29.78685716	29.05685592	29.46511818	28.29316249	28.3587006	28.85230924	28.82819546	28.79191115	28.87151064
P39567	IMDH1_YEAST Putative inosine-5'-monophosphate dehydrogenase 1 OS=Saccharomyces cerevisiae (strain ATCC 204508 / S288c) OX=559292 GN=IMD1 PE=5 SV=1	IMD1	sp|P39567|IMDH1_YEAST Putative inosine-5'-monophosphate dehydrogenase 1 OS=Saccharomyces cerevisiae (strain ATCC 204508 / S288c) OX=559292 GN=IMD1 PE=5 SV=1	IMDH1_YEAST Putative inosine-5'-monophosphate dehydrogenase 1 OS=Saccharomyces cerevisiae (strain ATCC 204508 / S288c) OX=559292 GN=IMD1 PE=5 SV=1	23.67768564	23.63144851	24.06729201	25.04293071	24.27849702	24.33059867	23.97926276	23.26703316	23.51870078	23.1615693	23.37616909	23.49907922	24.03707055	23.5798605	22.34324151	23.84180664	24.20414091	24.07757936	24.53587237	24.41880585	25.03925876	23.7277265	24.47853602	23.26532495	23.94222367	23.91137683	23.72681058
P50095	IMDH3_YEAST Inosine-5'-monophosphate dehydrogenase 3 OS=Saccharomyces cerevisiae (strain ATCC 204508 / S288c) OX=559292 GN=IMD3 PE=1 SV=1	IMD3	sp|P50095|IMDH3_YEAST Inosine-5'-monophosphate dehydrogenase 3 OS=Saccharomyces cerevisiae (strain ATCC 204508 / S288c) OX=559292 GN=IMD3 PE=1 SV=1	IMDH3_YEAST Inosine-5'-monophosphate dehydrogenase 3 OS=Saccharomyces cerevisiae (strain ATCC 204508 / S288c) OX=559292 GN=IMD3 PE=1 SV=1	27.41637638	27.20062164	27.03023673	27.46443174	26.97971336	25.38379828	26.71247404	26.61119647	26.10204144	26.48177558	27.0653724	26.59223983	26.62259713	26.7773189	26.59420395	25.80373383	26.10395916	26.50722687	26.18025934	27.73314815	27.7253521	26.76920762	26.02545126	26.60379402	26.12644	26.59523311	25.93500489
P50094	IMDH4_YEAST Inosine-5'-monophosphate dehydrogenase 4 OS=Saccharomyces cerevisiae (strain ATCC 204508 / S288c) OX=559292 GN=IMD4 PE=1 SV=1	IMD4	sp|P50094|IMDH4_YEAST Inosine-5'-monophosphate dehydrogenase 4 OS=Saccharomyces cerevisiae (strain ATCC 204508 / S288c) OX=559292 GN=IMD4 PE=1 SV=1	IMDH4_YEAST Inosine-5'-monophosphate dehydrogenase 4 OS=Saccharomyces cerevisiae (strain ATCC 204508 / S288c) OX=559292 GN=IMD4 PE=1 SV=1	23.8443555	23.49014168	23.54838701	25.25024861	23.57835723	22.42198155	22.80571469	22.68775247	22.93922291	22.92547159	23.84550136	23.58990096	23.65629774	23.45068563	21.99473271	21.72311799	22.53990467	22.69803553	22.95654096	24.30863264	24.92431727	23.48042863	23.26260626	22.7351542	23.22302418	22.93601931	23.06931763
P47031	IML2_YEAST Inclusion body clearance protein IML2 OS=Saccharomyces cerevisiae (strain ATCC 204508 / S288c) OX=559292 GN=IML2 PE=1 SV=1	IML2	sp|P47031|IML2_YEAST Inclusion body clearance protein IML2 OS=Saccharomyces cerevisiae (strain ATCC 204508 / S288c) OX=559292 GN=IML2 PE=1 SV=1	IML2_YEAST Inclusion body clearance protein IML2 OS=Saccharomyces cerevisiae (strain ATCC 204508 / S288c) OX=559292 GN=IML2 PE=1 SV=1	19.58816068	19.57625468	18.69636522	19.78024272	19.29871158	17.51440813	19.19697609	19.07514107	19.34724309	20.40787708	20.05738018	19.11239741	18.65488981	19.21114985	19.35316749	17.05152963	18.49354486	18.62185681	18.80061914	20.07309423	20.06403831	19.30176103	16.22257354	19.26758543	18.80828993	19.51466382	19.36775677
P53941	IMP4_YEAST U3 small nucleolar ribonucleoprotein protein IMP4 OS=Saccharomyces cerevisiae (strain ATCC 204508 / S288c) OX=559292 GN=IMP4 PE=1 SV=1	IMP4	sp|P53941|IMP4_YEAST U3 small nucleolar ribonucleoprotein protein IMP4 OS=Saccharomyces cerevisiae (strain ATCC 204508 / S288c) OX=559292 GN=IMP4 PE=1 SV=1	IMP4_YEAST U3 small nucleolar ribonucleoprotein protein IMP4 OS=Saccharomyces cerevisiae (strain ATCC 204508 / S288c) OX=559292 GN=IMP4 PE=1 SV=1	19.4472164	18.71600874	19.43826814	19.49861388	18.58662444	20.8816953	18.46463299	19.62982625	18.84682314	18.97989619	18.91992166	20.08204491	19.63946348	19.45117392	18.99965672	20.67773652	20.16807874	19.62872258	19.80292774	18.8788525	19.56912746	19.75936494	18.18347727	17.64331114	19.18749503	19.1486321	19.41289197
Q12271	INP53_YEAST Polyphosphatidylinositol phosphatase INP53 OS=Saccharomyces cerevisiae (strain ATCC 204508 / S288c) OX=559292 GN=INP53 PE=1 SV=1	INP53	sp|Q12271|INP53_YEAST Polyphosphatidylinositol phosphatase INP53 OS=Saccharomyces cerevisiae (strain ATCC 204508 / S288c) OX=559292 GN=INP53 PE=1 SV=1	INP53_YEAST Polyphosphatidylinositol phosphatase INP53 OS=Saccharomyces cerevisiae (strain ATCC 204508 / S288c) OX=559292 GN=INP53 PE=1 SV=1	20.72963273	20.65783785	20.38830834	20.66769767	20.87887437	16.58383236	19.38460972	21.41645523	19.46329633	15.45183486	19.96799582	20.37660269	20.01941108	20.8657373	19.55134071	16.4710287	18.10914901	19.88075801	20.23785877	21.74212262	21.42139104	19.5865794	17.83018393	19.49967336	19.30203048	20.85320165	19.84121033
P53877	IPI3_YEAST Pre-rRNA-processing protein IPI3 OS=Saccharomyces cerevisiae (strain ATCC 204508 / S288c) OX=559292 GN=IPI3 PE=1 SV=1	IPI3	sp|P53877|IPI3_YEAST Pre-rRNA-processing protein IPI3 OS=Saccharomyces cerevisiae (strain ATCC 204508 / S288c) OX=559292 GN=IPI3 PE=1 SV=1	IPI3_YEAST Pre-rRNA-processing protein IPI3 OS=Saccharomyces cerevisiae (strain ATCC 204508 / S288c) OX=559292 GN=IPI3 PE=1 SV=1	19.15272466	19.43687954	19.36132327	19.69756633	19.73771239	18.47997275	18.67004722	18.14980028	18.26228609	18.32399904	18.84059743	19.28232126	19.04001681	18.65669067	18.8330566	19.81428687	19.65262757	19.82521644	19.23774673	19.15284034	19.72547357	19.3907062	18.81594206	18.96563039	18.73165974	18.79299808	18.69990838
P00817	IPYR_YEAST Inorganic pyrophosphatase OS=Saccharomyces cerevisiae (strain ATCC 204508 / S288c) OX=559292 GN=IPP1 PE=1 SV=4	IPP1	sp|P00817|IPYR_YEAST Inorganic pyrophosphatase OS=Saccharomyces cerevisiae (strain ATCC 204508 / S288c) OX=559292 GN=IPP1 PE=1 SV=4	IPYR_YEAST Inorganic pyrophosphatase OS=Saccharomyces cerevisiae (strain ATCC 204508 / S288c) OX=559292 GN=IPP1 PE=1 SV=4	30.27207911	30.51035785	30.4748477	30.65833087	30.48473223	30.15614041	29.82846958	29.96904807	29.93178636	29.86687365	30.24170714	30.41718156	30.81310046	30.26015689	30.28490352	30.25138409	30.22064919	30.11743943	30.58691425	29.98215834	30.5154297	30.78564665	30.79131944	29.87610738	29.87565099	29.98278188	29.94982005
Q99312	ISN1_YEAST IMP-specific 5'-nucleotidase 1 OS=Saccharomyces cerevisiae (strain ATCC 204508 / S288c) OX=559292 GN=ISN1 PE=1 SV=1	ISN1	sp|Q99312|ISN1_YEAST IMP-specific 5'-nucleotidase 1 OS=Saccharomyces cerevisiae (strain ATCC 204508 / S288c) OX=559292 GN=ISN1 PE=1 SV=1	ISN1_YEAST IMP-specific 5'-nucleotidase 1 OS=Saccharomyces cerevisiae (strain ATCC 204508 / S288c) OX=559292 GN=ISN1 PE=1 SV=1	25.58952115	25.42959438	25.36121646	24.86836391	25.29495324	24.63917298	25.30811259	25.74590909	25.18174285	25.40322876	25.29608503	25.03632066	25.17592039	25.03199024	25.18540035	24.85065726	24.89616203	25.36826947	24.86002384	25.53836366	25.43458521	25.05070191	24.30926788	25.5070422	25.10915758	25.36066724	24.97098343
Q04934	IVY1_YEAST Protein IVY1 OS=Saccharomyces cerevisiae (strain ATCC 204508 / S288c) OX=559292 GN=IVY1 PE=1 SV=1	IVY1	sp|Q04934|IVY1_YEAST Protein IVY1 OS=Saccharomyces cerevisiae (strain ATCC 204508 / S288c) OX=559292 GN=IVY1 PE=1 SV=1	IVY1_YEAST Protein IVY1 OS=Saccharomyces cerevisiae (strain ATCC 204508 / S288c) OX=559292 GN=IVY1 PE=1 SV=1	21.10798823	19.93775966	20.0504952	21.23433125	20.45809796	22.15323967	21.69373169	21.62212238	22.05989667	21.80932583	21.22774606	21.80746783	20.90220497	21.57239969	21.30615216	20.95605849	22.39735393	22.16010037	22.53766333	21.91861615	19.9689896	20.91634734	21.79489273	21.42634551	22.22518031	21.65911427	22.29819113
P47138	DPH4_YEAST Diphthamide biosynthesis protein 4 OS=Saccharomyces cerevisiae (strain ATCC 204508 / S288c) OX=559292 GN=JJJ3 PE=1 SV=1	JJJ3	sp|P47138|DPH4_YEAST Diphthamide biosynthesis protein 4 OS=Saccharomyces cerevisiae (strain ATCC 204508 / S288c) OX=559292 GN=JJJ3 PE=1 SV=1	DPH4_YEAST Diphthamide biosynthesis protein 4 OS=Saccharomyces cerevisiae (strain ATCC 204508 / S288c) OX=559292 GN=JJJ3 PE=1 SV=1	21.33157711	21.51300614	20.99261985	22.12179534	21.49945444	22.71051321	22.42168954	22.27143078	22.58190931	22.64904393	21.92888277	22.37500957	21.60439877	22.05617665	22.53160821	22.48821319	21.83726522	22.05931469	21.95859373	22.08844605	22.48986516	21.32417356	21.45887441	22.46963706	23.22664312	22.44299593	22.52203415
P38217	IMB2_YEAST Importin subunit beta-2 OS=Saccharomyces cerevisiae (strain ATCC 204508 / S288c) OX=559292 GN=KAP104 PE=1 SV=1	KAP104	sp|P38217|IMB2_YEAST Importin subunit beta-2 OS=Saccharomyces cerevisiae (strain ATCC 204508 / S288c) OX=559292 GN=KAP104 PE=1 SV=1	IMB2_YEAST Importin subunit beta-2 OS=Saccharomyces cerevisiae (strain ATCC 204508 / S288c) OX=559292 GN=KAP104 PE=1 SV=1	26.89527887	26.84407272	26.80727802	27.55990577	26.92725818	26.0791373	26.73542696	26.72765149	26.3945129	26.77274707	27.64007764	26.99904931	27.63949594	27.40997254	26.96235897	27.02624385	27.14560402	27.33146703	27.21693287	27.36583201	27.70781436	26.53157649	26.40925619	26.59429308	26.58031608	26.92066257	26.79393957
P53067	IMB5_YEAST Importin subunit beta-5 OS=Saccharomyces cerevisiae (strain ATCC 204508 / S288c) OX=559292 GN=KAP114 PE=1 SV=1	KAP114	sp|P53067|IMB5_YEAST Importin subunit beta-5 OS=Saccharomyces cerevisiae (strain ATCC 204508 / S288c) OX=559292 GN=KAP114 PE=1 SV=1	IMB5_YEAST Importin subunit beta-5 OS=Saccharomyces cerevisiae (strain ATCC 204508 / S288c) OX=559292 GN=KAP114 PE=1 SV=1	21.40424984	21.32772744	21.3882041	21.65378825	21.30919751	21.84460143	21.52804	20.9974117	22.05325985	21.42997704	21.55767518	22.03055767	21.05588592	21.70062751	21.54078256	21.68865466	22.01652807	21.64386185	22.05858014	21.14389895	21.35967481	22.26939586	21.48426646	21.65760108	22.35288437	21.48439674	21.5999132
P40069	IMB4_YEAST Importin subunit beta-4 OS=Saccharomyces cerevisiae (strain ATCC 204508 / S288c) OX=559292 GN=KAP123 PE=1 SV=1	KAP123	sp|P40069|IMB4_YEAST Importin subunit beta-4 OS=Saccharomyces cerevisiae (strain ATCC 204508 / S288c) OX=559292 GN=KAP123 PE=1 SV=1	IMB4_YEAST Importin subunit beta-4 OS=Saccharomyces cerevisiae (strain ATCC 204508 / S288c) OX=559292 GN=KAP123 PE=1 SV=1	29.96697388	29.87442629	29.82920078	30.8610427	29.99882447	29.77463821	30.01134624	29.68271266	29.63932511	29.7905709	30.19767916	30.13039993	30.35084489	30.1460833	29.64410812	29.73560804	29.87155027	30.01822533	30.252115	30.30602208	30.72827638	29.63549117	29.97431304	29.70064761	29.97114461	29.94602587	29.83178055
Q06142	IMB1_YEAST Importin subunit beta-1 OS=Saccharomyces cerevisiae (strain ATCC 204508 / S288c) OX=559292 GN=KAP95 PE=1 SV=1	KAP95	sp|Q06142|IMB1_YEAST Importin subunit beta-1 OS=Saccharomyces cerevisiae (strain ATCC 204508 / S288c) OX=559292 GN=KAP95 PE=1 SV=1	IMB1_YEAST Importin subunit beta-1 OS=Saccharomyces cerevisiae (strain ATCC 204508 / S288c) OX=559292 GN=KAP95 PE=1 SV=1	27.94808489	28.10284233	27.88397155	28.70211948	28.03932351	27.72107455	28.10869345	27.81129404	27.72195381	27.87480982	27.97863205	27.84970326	27.65591362	27.94293536	27.69487515	27.86044911	27.85729224	27.48579759	27.89369953	28.43612286	28.76010118	27.76830292	27.79936889	27.92865797	27.92502084	28.01834335	27.67113443
P16474	BIP_YEAST Endoplasmic reticulum chaperone BiP OS=Saccharomyces cerevisiae (strain ATCC 204508 / S288c) OX=559292 GN=KAR2 PE=1 SV=1	KAR2	sp|P16474|BIP_YEAST Endoplasmic reticulum chaperone BiP OS=Saccharomyces cerevisiae (strain ATCC 204508 / S288c) OX=559292 GN=KAR2 PE=1 SV=1	BIP_YEAST Endoplasmic reticulum chaperone BiP OS=Saccharomyces cerevisiae (strain ATCC 204508 / S288c) OX=559292 GN=KAR2 PE=1 SV=1	30.57583894	30.31471825	30.37454082	31.11877733	30.58356542	30.52878532	30.48470462	30.46028369	30.46386583	30.41721167	30.87973554	30.79545626	30.79709033	30.80425562	30.59524399	30.83497081	30.68226409	30.83551803	30.85125014	30.61001895	31.0684865	30.7421772	30.6203872	30.52952212	30.47234884	30.25496399	30.42468186
P35844	KES1_YEAST Oxysterol-binding protein homolog 4 OS=Saccharomyces cerevisiae (strain ATCC 204508 / S288c) OX=559292 GN=KES1 PE=1 SV=1	KES1	sp|P35844|KES1_YEAST Oxysterol-binding protein homolog 4 OS=Saccharomyces cerevisiae (strain ATCC 204508 / S288c) OX=559292 GN=KES1 PE=1 SV=1	KES1_YEAST Oxysterol-binding protein homolog 4 OS=Saccharomyces cerevisiae (strain ATCC 204508 / S288c) OX=559292 GN=KES1 PE=1 SV=1	24.30719144	24.64715239	24.38190097	24.34275236	24.77552948	23.59054489	24.05016706	24.22266431	23.58623212	23.87185542	24.33559531	24.33008677	24.61319165	24.18474897	24.32259914	24.37578538	24.36288055	24.48657746	24.17117353	24.52124551	24.63258351	24.38882311	24.20318859	23.85357635	23.98193671	23.99280976	23.61864618
P09620	KEX1_YEAST Pheromone-processing carboxypeptidase KEX1 OS=Saccharomyces cerevisiae (strain ATCC 204508 / S288c) OX=559292 GN=KEX1 PE=1 SV=1	KEX1	sp|P09620|KEX1_YEAST Pheromone-processing carboxypeptidase KEX1 OS=Saccharomyces cerevisiae (strain ATCC 204508 / S288c) OX=559292 GN=KEX1 PE=1 SV=1	KEX1_YEAST Pheromone-processing carboxypeptidase KEX1 OS=Saccharomyces cerevisiae (strain ATCC 204508 / S288c) OX=559292 GN=KEX1 PE=1 SV=1	20.02160905	20.24339527	18.92642144	20.64811134	20.40110134	22.39790661	21.45284397	21.01436746	21.44435026	21.06244568	19.66201946	20.63935631	20.67227053	20.33411915	20.61839049	20.28917554	20.86368867	21.10224801	20.47560614	20.3858304	20.17971704	21.59517921	21.52315004	21.23125143	21.6194729	20.86098893	21.4184828
P20967	ODO1_YEAST 2-oxoglutarate dehydrogenase, mitochondrial OS=Saccharomyces cerevisiae (strain ATCC 204508 / S288c) OX=559292 GN=KGD1 PE=1 SV=2	KGD1	sp|P20967|ODO1_YEAST 2-oxoglutarate dehydrogenase, mitochondrial OS=Saccharomyces cerevisiae (strain ATCC 204508 / S288c) OX=559292 GN=KGD1 PE=1 SV=2	ODO1_YEAST 2-oxoglutarate dehydrogenase, mitochondrial OS=Saccharomyces cerevisiae (strain ATCC 204508 / S288c) OX=559292 GN=KGD1 PE=1 SV=2	24.19394451	23.2772448	23.71220462	24.07954876	23.06737629	22.1426788	22.52599828	22.44365762	23.3678765	22.99424057	21.53910031	21.90698896	22.38664505	21.77759496	21.36050968	22.95339732	22.58186899	22.17098838	22.53721657	23.231899	23.37884266	23.17698511	23.40115198	23.11938456	22.46536665	23.0609009	22.9491652
P19262	ODO2_YEAST Dihydrolipoyllysine-residue succinyltransferase component of 2-oxoglutarate dehydrogenase complex, mitochondrial OS=Saccharomyces cerevisiae (strain ATCC 204508 / S288c) OX=559292 GN=KGD2 PE=1 SV=2	KGD2	sp|P19262|ODO2_YEAST Dihydrolipoyllysine-residue succinyltransferase component of 2-oxoglutarate dehydrogenase complex, mitochondrial OS=Saccharomyces cerevisiae (strain ATCC 204508 / S288c) OX=559292 GN=KGD2 PE=1 SV=2	ODO2_YEAST Dihydrolipoyllysine-residue succinyltransferase component of 2-oxoglutarate dehydrogenase complex, mitochondrial OS=Saccharomyces cerevisiae (strain ATCC 204508 / S288c) OX=559292 GN=KGD2 PE=1 SV=2	23.2792051	20.78871304	21.17750126	24.57090198	21.54156949	22.51536325	22.40204536	22.49726922	22.09440518	22.00504112	21.7012048	22.1047454	19.44834411	21.33350455	21.93696401	22.29771235	22.12615866	22.07346771	20.78956697	21.87736475	21.93409685	21.52154553	20.96549762	21.88075616	21.75824661	22.26754572	22.37501982
P27809	KRE2_YEAST Glycolipid 2-alpha-mannosyltransferase OS=Saccharomyces cerevisiae (strain ATCC 204508 / S288c) OX=559292 GN=KRE2 PE=1 SV=1	KRE2	sp|P27809|KRE2_YEAST Glycolipid 2-alpha-mannosyltransferase OS=Saccharomyces cerevisiae (strain ATCC 204508 / S288c) OX=559292 GN=KRE2 PE=1 SV=1	KRE2_YEAST Glycolipid 2-alpha-mannosyltransferase OS=Saccharomyces cerevisiae (strain ATCC 204508 / S288c) OX=559292 GN=KRE2 PE=1 SV=1	21.08652658	20.37734182	19.94546592	20.09968662	20.13916446	18.85369715	18.04800781	20.11009595	18.48134354	19.2580773	19.51215456	18.05021846	19.11098203	18.29173727	18.91388754	19.25980167	18.94103091	18.97627221	19.18833684	21.06546774	19.82151858	19.51214305	19.25238553	18.89095868	18.99201372	19.39667933	19.057142
P53914	NAT10_YEAST RNA cytidine acetyltransferase OS=Saccharomyces cerevisiae (strain ATCC 204508 / S288c) OX=559292 GN=KRE33 PE=1 SV=1	KRE33	sp|P53914|NAT10_YEAST RNA cytidine acetyltransferase OS=Saccharomyces cerevisiae (strain ATCC 204508 / S288c) OX=559292 GN=KRE33 PE=1 SV=1	NAT10_YEAST RNA cytidine acetyltransferase OS=Saccharomyces cerevisiae (strain ATCC 204508 / S288c) OX=559292 GN=KRE33 PE=1 SV=1	26.41193176	26.36153632	26.33957998	26.14430901	25.69644353	24.97961728	24.50976788	25.44576961	24.94022356	24.84387268	25.10448989	24.55812626	25.33791982	24.82578361	24.89642698	24.58658348	24.45310565	24.78164446	24.71476	25.9221622	26.13357258	26.15288649	25.52515077	25.32560394	25.11170435	25.23882694	25.17186332
P22023	KRE5_YEAST Killer toxin-resistance protein 5 OS=Saccharomyces cerevisiae (strain ATCC 204508 / S288c) OX=559292 GN=KRE5 PE=1 SV=2	KRE5	sp|P22023|KRE5_YEAST Killer toxin-resistance protein 5 OS=Saccharomyces cerevisiae (strain ATCC 204508 / S288c) OX=559292 GN=KRE5 PE=1 SV=2	KRE5_YEAST Killer toxin-resistance protein 5 OS=Saccharomyces cerevisiae (strain ATCC 204508 / S288c) OX=559292 GN=KRE5 PE=1 SV=2	23.59224607	23.55480703	23.73399202	23.78846612	23.68639265	23.39364968	23.21473887	23.33522082	23.09566561	22.90066121	23.15393619	23.31096708	23.48690607	23.64329989	22.61618722	22.97083439	23.67638951	23.38730534	23.41172678	23.49487084	23.48374472	23.6264552	24.05339326	22.7706473	23.10642573	23.14893353	23.67410821
P32486	KRE6_YEAST Beta-glucan synthesis-associated protein KRE6 OS=Saccharomyces cerevisiae (strain ATCC 204508 / S288c) OX=559292 GN=KRE6 PE=1 SV=2	KRE6	sp|P32486|KRE6_YEAST Beta-glucan synthesis-associated protein KRE6 OS=Saccharomyces cerevisiae (strain ATCC 204508 / S288c) OX=559292 GN=KRE6 PE=1 SV=2	KRE6_YEAST Beta-glucan synthesis-associated protein KRE6 OS=Saccharomyces cerevisiae (strain ATCC 204508 / S288c) OX=559292 GN=KRE6 PE=1 SV=2	26.11820446	26.35234952	25.8890779	25.5935627	26.31070274	26.18103335	26.022889	26.04313037	26.18290913	25.73777114	25.40797808	25.62893214	25.95435414	25.37839181	25.22825138	25.73741046	25.77472205	25.67448095	25.44134122	25.52106854	25.35278173	26.40345322	26.59845537	26.04249914	26.11270148	25.97333531	26.42561364
P25586	KRR1_YEAST KRR1 small subunit processome component OS=Saccharomyces cerevisiae (strain ATCC 204508 / S288c) OX=559292 GN=KRR1 PE=1 SV=1	KRR1	sp|P25586|KRR1_YEAST KRR1 small subunit processome component OS=Saccharomyces cerevisiae (strain ATCC 204508 / S288c) OX=559292 GN=KRR1 PE=1 SV=1	KRR1_YEAST KRR1 small subunit processome component OS=Saccharomyces cerevisiae (strain ATCC 204508 / S288c) OX=559292 GN=KRR1 PE=1 SV=1	23.65480043	24.36670321	24.18597011	23.12378669	23.48441812	23.56576826	23.4433872	24.35604843	23.97498593	23.40014982	23.04050194	23.95067793	23.44085552	23.15030995	24.72895521	24.12125497	23.63179276	24.16041492	23.44004581	23.45670667	22.53015768	24.14736422	22.80929992	23.96548653	23.47953676	23.46042228	24.04938359
P15180	SYKC_YEAST Lysine--tRNA ligase, cytoplasmic OS=Saccharomyces cerevisiae (strain ATCC 204508 / S288c) OX=559292 GN=KRS1 PE=1 SV=2	KRS1	sp|P15180|SYKC_YEAST Lysine--tRNA ligase, cytoplasmic OS=Saccharomyces cerevisiae (strain ATCC 204508 / S288c) OX=559292 GN=KRS1 PE=1 SV=2	SYKC_YEAST Lysine--tRNA ligase, cytoplasmic OS=Saccharomyces cerevisiae (strain ATCC 204508 / S288c) OX=559292 GN=KRS1 PE=1 SV=2	29.8417084	29.59561631	29.37365504	30.41278063	30.01095867	29.95451677	30.30543788	30.06406246	30.02035478	30.27522023	31.12226388	30.78736879	30.8690708	30.87331831	30.42192201	30.41107423	30.91550629	30.85624392	30.40581231	30.5446962	30.63949409	29.54392879	29.77736922	30.28377527	30.57521584	30.35776276	30.03785719
P27810	KTR1_YEAST Alpha-1,2 mannosyltransferase KTR1 OS=Saccharomyces cerevisiae (strain ATCC 204508 / S288c) OX=559292 GN=KTR1 PE=1 SV=1	KTR1	sp|P27810|KTR1_YEAST Alpha-1,2 mannosyltransferase KTR1 OS=Saccharomyces cerevisiae (strain ATCC 204508 / S288c) OX=559292 GN=KTR1 PE=1 SV=1	KTR1_YEAST Alpha-1,2 mannosyltransferase KTR1 OS=Saccharomyces cerevisiae (strain ATCC 204508 / S288c) OX=559292 GN=KTR1 PE=1 SV=1	24.82829322	25.48594944	25.31445622	24.04159557	25.04368688	23.02445818	23.97142798	24.29377507	23.94551069	23.9894527	23.67504447	23.5297201	23.32909219	23.69588912	24.00572586	23.08598999	23.20413692	22.88346056	23.03510048	24.95350597	24.3636968	25.03841421	24.25341161	24.12901313	23.68008152	24.35373573	24.10293397
P38131	KTR4_YEAST Probable mannosyltransferase KTR4 OS=Saccharomyces cerevisiae (strain ATCC 204508 / S288c) OX=559292 GN=KTR4 PE=1 SV=1	KTR4	sp|P38131|KTR4_YEAST Probable mannosyltransferase KTR4 OS=Saccharomyces cerevisiae (strain ATCC 204508 / S288c) OX=559292 GN=KTR4 PE=1 SV=1	KTR4_YEAST Probable mannosyltransferase KTR4 OS=Saccharomyces cerevisiae (strain ATCC 204508 / S288c) OX=559292 GN=KTR4 PE=1 SV=1	23.54246295	23.41147641	23.61662493	24.24558302	24.11513595	24.40976647	24.5325105	24.014388	24.30420281	24.30897111	22.54479333	22.83979023	22.95127935	22.95783678	23.20321003	23.09947678	23.55471298	23.45101547	23.1325748	23.83325056	23.69565043	23.98416749	24.13328504	23.92067795	24.42556156	24.27078675	24.35132198
Q10740	LKHA4_YEAST Leucine aminopeptidase 2 OS=Saccharomyces cerevisiae (strain ATCC 204508 / S288c) OX=559292 GN=LAP2 PE=1 SV=1	LAP2	sp|Q10740|LKHA4_YEAST Leucine aminopeptidase 2 OS=Saccharomyces cerevisiae (strain ATCC 204508 / S288c) OX=559292 GN=LAP2 PE=1 SV=1	LKHA4_YEAST Leucine aminopeptidase 2 OS=Saccharomyces cerevisiae (strain ATCC 204508 / S288c) OX=559292 GN=LAP2 PE=1 SV=1	23.60731358	23.74218381	24.08523616	24.42922199	23.9133296	23.59231377	23.48916409	23.70655444	23.32352706	23.25204129	23.62040265	23.98550409	24.53519105	23.17860218	23.35030793	24.31054348	23.4983412	23.77152317	24.05538133	23.39981898	24.56903857	23.6344828	24.0781147	23.71719112	23.02926284	23.49253738	23.49928055
Q01532	BLH1_YEAST Cysteine proteinase 1, mitochondrial OS=Saccharomyces cerevisiae (strain ATCC 204508 / S288c) OX=559292 GN=LAP3 PE=1 SV=3	LAP3	sp|Q01532|BLH1_YEAST Cysteine proteinase 1, mitochondrial OS=Saccharomyces cerevisiae (strain ATCC 204508 / S288c) OX=559292 GN=LAP3 PE=1 SV=3	BLH1_YEAST Cysteine proteinase 1, mitochondrial OS=Saccharomyces cerevisiae (strain ATCC 204508 / S288c) OX=559292 GN=LAP3 PE=1 SV=3	27.05192916	27.13326349	27.14611574	26.55597067	26.74863433	25.82563302	25.39928253	25.56630378	25.1742387	25.34173252	25.71944109	25.47649364	25.93253757	25.52340883	25.70974528	24.83363725	24.6395963	25.08062049	25.18615018	26.18589697	26.51199833	27.32843736	26.96370984	25.98994735	25.93987806	25.79812734	25.68985171
P12695	ODP2_YEAST Dihydrolipoyllysine-residue acetyltransferase component of pyruvate dehydrogenase complex, mitochondrial OS=Saccharomyces cerevisiae (strain ATCC 204508 / S288c) OX=559292 GN=LAT1 PE=1 SV=1	LAT1	sp|P12695|ODP2_YEAST Dihydrolipoyllysine-residue acetyltransferase component of pyruvate dehydrogenase complex, mitochondrial OS=Saccharomyces cerevisiae (strain ATCC 204508 / S288c) OX=559292 GN=LAT1 PE=1 SV=1	ODP2_YEAST Dihydrolipoyllysine-residue acetyltransferase component of pyruvate dehydrogenase complex, mitochondrial OS=Saccharomyces cerevisiae (strain ATCC 204508 / S288c) OX=559292 GN=LAT1 PE=1 SV=1	25.1235976	24.5076015	24.90579979	23.99035638	24.09137769	25.42850387	24.31357937	26.25023121	25.04493697	25.12752139	23.52349056	23.70174605	23.26388109	23.32434527	25.32417293	25.33917485	24.07202137	24.96357967	22.42938892	24.32537395	24.14640092	24.74719138	24.41159357	25.91324903	24.5659155	24.51277728	25.54862834
P38439	LEO1_YEAST RNA polymerase-associated protein LEO1 OS=Saccharomyces cerevisiae (strain ATCC 204508 / S288c) OX=559292 GN=LEO1 PE=1 SV=1	LEO1	sp|P38439|LEO1_YEAST RNA polymerase-associated protein LEO1 OS=Saccharomyces cerevisiae (strain ATCC 204508 / S288c) OX=559292 GN=LEO1 PE=1 SV=1	LEO1_YEAST RNA polymerase-associated protein LEO1 OS=Saccharomyces cerevisiae (strain ATCC 204508 / S288c) OX=559292 GN=LEO1 PE=1 SV=1	25.0936039	24.93183562	24.72030478	25.61495384	25.50726914	25.88443813	25.8844204	25.60043184	26.07854487	26.11765176	25.66553929	25.53126508	25.53372526	26.01995646	25.78194109	25.58394043	25.83390544	25.78119907	25.54505019	25.24348115	25.42747282	25.14611205	25.24199807	25.41684125	25.85467504	25.8730374	25.83706405
P07264	LEUC_YEAST 3-isopropylmalate dehydratase OS=Saccharomyces cerevisiae (strain ATCC 204508 / S288c) OX=559292 GN=LEU1 PE=1 SV=3	LEU1	sp|P07264|LEUC_YEAST 3-isopropylmalate dehydratase OS=Saccharomyces cerevisiae (strain ATCC 204508 / S288c) OX=559292 GN=LEU1 PE=1 SV=3	LEUC_YEAST 3-isopropylmalate dehydratase OS=Saccharomyces cerevisiae (strain ATCC 204508 / S288c) OX=559292 GN=LEU1 PE=1 SV=3	29.34802664	29.11687515	29.07784219	29.84078297	29.07643931	28.72942523	29.10805274	29.50500745	28.93542796	29.16184941	29.1345048	28.55409063	29.1318988	29.05175615	28.50309034	28.64715344	28.74765015	28.89377765	28.2436254	29.51204371	30.08583003	28.81641591	28.80400402	29.16358154	28.77918294	29.04817401	29.02468705
P06208	LEU1_YEAST 2-isopropylmalate synthase OS=Saccharomyces cerevisiae (strain ATCC 204508 / S288c) OX=559292 GN=LEU4 PE=1 SV=1	LEU4	sp|P06208|LEU1_YEAST 2-isopropylmalate synthase OS=Saccharomyces cerevisiae (strain ATCC 204508 / S288c) OX=559292 GN=LEU4 PE=1 SV=1	LEU1_YEAST 2-isopropylmalate synthase OS=Saccharomyces cerevisiae (strain ATCC 204508 / S288c) OX=559292 GN=LEU4 PE=1 SV=1	27.14598889	26.87442841	26.70702526	26.65157964	26.46951171	26.56590126	26.24212821	26.6527187	26.14376816	26.31369141	28.15046251	27.95251359	27.81992987	27.69109266	27.98078027	26.41762071	26.42712222	26.53857676	26.08134819	27.64891161	27.47459489	27.01766278	26.81077891	26.99256167	26.56804872	26.49576672	26.45435617
Q12166	LEU9_YEAST 2-isopropylmalate synthase 2, mitochondrial OS=Saccharomyces cerevisiae (strain ATCC 204508 / S288c) OX=559292 GN=LEU9 PE=1 SV=1	LEU9	sp|Q12166|LEU9_YEAST 2-isopropylmalate synthase 2, mitochondrial OS=Saccharomyces cerevisiae (strain ATCC 204508 / S288c) OX=559292 GN=LEU9 PE=1 SV=1	LEU9_YEAST 2-isopropylmalate synthase 2, mitochondrial OS=Saccharomyces cerevisiae (strain ATCC 204508 / S288c) OX=559292 GN=LEU9 PE=1 SV=1	21.44352991	20.80469654	21.10598933	20.89910101	20.56144292	21.54024061	21.01608922	21.95102124	21.31758287	21.70093445	22.24601096	21.87542256	21.62038275	21.71007189	21.97130656	21.07693425	21.0873855	21.44322953	20.41687678	21.98976804	21.41309997	20.72350126	21.25990882	21.70901452	21.05406443	21.6233269	21.71352515
P33399	LHP1_YEAST La protein homolog OS=Saccharomyces cerevisiae (strain ATCC 204508 / S288c) OX=559292 GN=LHP1 PE=1 SV=2	LHP1	sp|P33399|LHP1_YEAST La protein homolog OS=Saccharomyces cerevisiae (strain ATCC 204508 / S288c) OX=559292 GN=LHP1 PE=1 SV=2	LHP1_YEAST La protein homolog OS=Saccharomyces cerevisiae (strain ATCC 204508 / S288c) OX=559292 GN=LHP1 PE=1 SV=2	28.12346912	28.5058897	28.53632781	28.23796425	28.22715781	28.55027806	28.37690341	28.34239197	28.27419681	28.1545734	27.80327313	28.46696527	27.7233323	27.8466869	28.1563714	29.21542238	28.76187228	28.5348883	28.31752294	28.1684184	28.24531786	28.4597826	28.03399998	28.5498081	28.33523596	27.85116317	28.76354231
P47120	DOHH_YEAST Deoxyhypusine hydroxylase OS=Saccharomyces cerevisiae (strain ATCC 204508 / S288c) OX=559292 GN=LIA1 PE=1 SV=1	LIA1	sp|P47120|DOHH_YEAST Deoxyhypusine hydroxylase OS=Saccharomyces cerevisiae (strain ATCC 204508 / S288c) OX=559292 GN=LIA1 PE=1 SV=1	DOHH_YEAST Deoxyhypusine hydroxylase OS=Saccharomyces cerevisiae (strain ATCC 204508 / S288c) OX=559292 GN=LIA1 PE=1 SV=1	29.34596319	29.41883514	29.63418369	29.47680873	29.717118	30.52296497	30.12307176	29.85285276	30.59109721	30.22565564	29.24998301	29.888756	28.96570413	29.36183827	29.86116965	29.94299537	30.10453438	29.73858447	29.56680973	29.00450815	28.879254	29.66575896	30.43888186	29.61777369	30.43862995	30.02494655	30.30094933
P09624	DLDH_YEAST Dihydrolipoyl dehydrogenase, mitochondrial OS=Saccharomyces cerevisiae (strain ATCC 204508 / S288c) OX=559292 GN=LPD1 PE=1 SV=1	LPD1	sp|P09624|DLDH_YEAST Dihydrolipoyl dehydrogenase, mitochondrial OS=Saccharomyces cerevisiae (strain ATCC 204508 / S288c) OX=559292 GN=LPD1 PE=1 SV=1	DLDH_YEAST Dihydrolipoyl dehydrogenase, mitochondrial OS=Saccharomyces cerevisiae (strain ATCC 204508 / S288c) OX=559292 GN=LPD1 PE=1 SV=1	20.14148661	20.05625359	19.20277795	20.25056605	21.20809643	19.71410425	19.2747705	19.29209718	20.18107593	21.39326443	18.35310686	20.4100713	19.37907858	18.86562368	20.63288657	19.71452666	19.03813278	19.26372118	19.63422715	17.82621183	19.66484614	20.80801115	21.47494104	19.14350634	19.4580379	19.57927011	19.75261329
P53281	LSB1_YEAST LAS seventeen-binding protein 1 OS=Saccharomyces cerevisiae (strain ATCC 204508 / S288c) OX=559292 GN=LSB1 PE=1 SV=1	LSB1	sp|P53281|LSB1_YEAST LAS seventeen-binding protein 1 OS=Saccharomyces cerevisiae (strain ATCC 204508 / S288c) OX=559292 GN=LSB1 PE=1 SV=1	LSB1_YEAST LAS seventeen-binding protein 1 OS=Saccharomyces cerevisiae (strain ATCC 204508 / S288c) OX=559292 GN=LSB1 PE=1 SV=1	22.87628237	21.64513628	16.59607143	23.14326314	21.29363727	20.47075632	24.67945199	24.2083342	23.96259402	25.10066217	23.22610281	22.75780567	22.78795468	23.33533701	23.18275662	23.56003561	23.84035847	23.70796517	23.29167962	24.79324284	24.33109666	17.25778417	15.47974601	24.36599983	23.87498942	24.45437965	22.30890267
P43603	LSB3_YEAST LAS seventeen-binding protein 3 OS=Saccharomyces cerevisiae (strain ATCC 204508 / S288c) OX=559292 GN=LSB3 PE=1 SV=3	LSB3	sp|P43603|LSB3_YEAST LAS seventeen-binding protein 3 OS=Saccharomyces cerevisiae (strain ATCC 204508 / S288c) OX=559292 GN=LSB3 PE=1 SV=3	LSB3_YEAST LAS seventeen-binding protein 3 OS=Saccharomyces cerevisiae (strain ATCC 204508 / S288c) OX=559292 GN=LSB3 PE=1 SV=3	23.89638621	24.42440981	24.5934211	22.38708245	24.68383275	23.23143507	23.2073973	22.86864044	22.99560985	22.77622047	22.70132588	23.39423511	23.20574463	23.05483791	23.25320343	24.0206198	23.94430611	23.66653994	24.05986349	21.4346394	21.94300605	24.42302342	24.56607093	23.38614242	23.58832637	23.0156821	21.65696761
P25369	LSB5_YEAST LAS seventeen-binding protein 5 OS=Saccharomyces cerevisiae (strain ATCC 204508 / S288c) OX=559292 GN=LSB5 PE=1 SV=3	LSB5	sp|P25369|LSB5_YEAST LAS seventeen-binding protein 5 OS=Saccharomyces cerevisiae (strain ATCC 204508 / S288c) OX=559292 GN=LSB5 PE=1 SV=3	LSB5_YEAST LAS seventeen-binding protein 5 OS=Saccharomyces cerevisiae (strain ATCC 204508 / S288c) OX=559292 GN=LSB5 PE=1 SV=3	26.36772853	26.30873006	26.20627065	26.19145872	25.99390719	25.88149512	26.61732637	26.38752077	26.70488895	26.70872951	26.11229321	25.62139222	25.28522429	25.92582821	26.35798239	26.03690215	26.05462224	26.00689413	25.62130091	26.35332154	26.48704589	25.98333907	25.26147049	26.18136815	25.91515495	26.39615274	26.25700663
P53598	SUCA_YEAST Succinate--CoA ligase [ADP-forming] subunit alpha, mitochondrial OS=Saccharomyces cerevisiae (strain ATCC 204508 / S288c) OX=559292 GN=LSC1 PE=1 SV=1	LSC1	sp|P53598|SUCA_YEAST Succinate--CoA ligase [ADP-forming] subunit alpha, mitochondrial OS=Saccharomyces cerevisiae (strain ATCC 204508 / S288c) OX=559292 GN=LSC1 PE=1 SV=1	SUCA_YEAST Succinate--CoA ligase [ADP-forming] subunit alpha, mitochondrial OS=Saccharomyces cerevisiae (strain ATCC 204508 / S288c) OX=559292 GN=LSC1 PE=1 SV=1	27.2007587	27.03505509	26.75871403	27.23292176	26.77369646	26.59229666	26.87808112	27.28012818	26.79143386	27.16867321	27.0361575	26.48493423	27.00166946	26.94867575	26.86756766	27.49421976	27.25896003	27.57733877	26.22472333	27.66554459	27.41406283	26.68321792	26.48063333	27.04801604	26.63806647	26.80950402	26.44769888
P53145	LSG1_YEAST Large subunit GTPase 1 OS=Saccharomyces cerevisiae (strain ATCC 204508 / S288c) OX=559292 GN=LSG1 PE=1 SV=1	LSG1	sp|P53145|LSG1_YEAST Large subunit GTPase 1 OS=Saccharomyces cerevisiae (strain ATCC 204508 / S288c) OX=559292 GN=LSG1 PE=1 SV=1	LSG1_YEAST Large subunit GTPase 1 OS=Saccharomyces cerevisiae (strain ATCC 204508 / S288c) OX=559292 GN=LSG1 PE=1 SV=1	25.92148696	25.90610189	26.37050972	25.69368272	25.33012856	24.84593168	24.49423236	25.36551166	24.56706917	24.65491365	25.18776213	24.90887748	25.37530536	24.96520149	24.75393795	24.78903191	24.33288257	25.16435969	25.01796041	25.7433651	25.79894598	25.76788556	25.20688446	25.2619893	24.71575465	25.04388657	24.93630341
P40089	LSM5_YEAST U6 snRNA-associated Sm-like protein LSm5 OS=Saccharomyces cerevisiae (strain ATCC 204508 / S288c) OX=559292 GN=LSM5 PE=1 SV=1	LSM5	sp|P40089|LSM5_YEAST U6 snRNA-associated Sm-like protein LSm5 OS=Saccharomyces cerevisiae (strain ATCC 204508 / S288c) OX=559292 GN=LSM5 PE=1 SV=1	LSM5_YEAST U6 snRNA-associated Sm-like protein LSm5 OS=Saccharomyces cerevisiae (strain ATCC 204508 / S288c) OX=559292 GN=LSM5 PE=1 SV=1	27.21062714	26.98456927	26.47785734	28.44173505	28.19493652	28.80128754	29.29459789	29.20287622	29.34869987	29.57942012	29.20185286	28.41337496	28.6757453	29.12002124	28.29545039	29.34712842	29.77344708	29.20834791	28.86445615	28.38925496	29.24707114	26.74795838	27.88083861	29.21061991	29.48237417	29.3724464	28.89947061
Q06406	LSM6_YEAST U6 snRNA-associated Sm-like protein LSm6 OS=Saccharomyces cerevisiae (strain ATCC 204508 / S288c) OX=559292 GN=LSM6 PE=1 SV=2	LSM6	sp|Q06406|LSM6_YEAST U6 snRNA-associated Sm-like protein LSm6 OS=Saccharomyces cerevisiae (strain ATCC 204508 / S288c) OX=559292 GN=LSM6 PE=1 SV=2	LSM6_YEAST U6 snRNA-associated Sm-like protein LSm6 OS=Saccharomyces cerevisiae (strain ATCC 204508 / S288c) OX=559292 GN=LSM6 PE=1 SV=2	27.02888206	27.35144993	26.42906408	27.86945892	28.08865272	28.24183571	28.79351042	28.2799285	28.7154099	28.75262146	28.31545819	28.24339526	28.15874684	28.46176288	28.13729657	29.31810646	29.17880303	28.83312265	28.66919591	28.28924232	28.1949029	26.67708761	27.3339261	28.8190276	29.10212196	28.69309365	28.46379396
Q12230	LSP1_YEAST Sphingolipid long chain base-responsive protein LSP1 OS=Saccharomyces cerevisiae (strain ATCC 204508 / S288c) OX=559292 GN=LSP1 PE=1 SV=1	LSP1	sp|Q12230|LSP1_YEAST Sphingolipid long chain base-responsive protein LSP1 OS=Saccharomyces cerevisiae (strain ATCC 204508 / S288c) OX=559292 GN=LSP1 PE=1 SV=1	LSP1_YEAST Sphingolipid long chain base-responsive protein LSP1 OS=Saccharomyces cerevisiae (strain ATCC 204508 / S288c) OX=559292 GN=LSP1 PE=1 SV=1	32.03875094	31.52998948	31.75749159	31.94574645	32.11657497	32.35626547	32.43665688	31.81015189	32.17147702	32.40211328	32.30785407	32.36760593	32.5027271	32.45986378	32.41430111	32.79197298	32.75688394	32.68585395	31.92705249	31.52664619	32.00883715	31.83605639	32.04615245	31.89839757	32.22817367	31.86841055	31.78743621
P34078	LTV1_YEAST Protein LTV1 OS=Saccharomyces cerevisiae (strain ATCC 204508 / S288c) OX=559292 GN=LTV1 PE=1 SV=2	LTV1	sp|P34078|LTV1_YEAST Protein LTV1 OS=Saccharomyces cerevisiae (strain ATCC 204508 / S288c) OX=559292 GN=LTV1 PE=1 SV=2	LTV1_YEAST Protein LTV1 OS=Saccharomyces cerevisiae (strain ATCC 204508 / S288c) OX=559292 GN=LTV1 PE=1 SV=2	25.0132276	24.84911172	24.37661183	24.68639427	25.01607359	25.10839806	25.22587662	25.38192367	25.91375026	25.42470932	24.77267954	24.63612626	24.79813028	24.52589064	24.74257235	24.84623583	24.76362933	24.83831853	24.67772565	24.18792071	24.50243379	25.00725822	24.78046702	25.19712043	25.62282048	24.85123014	25.4080638
P40495	LYS12_YEAST Homoisocitrate dehydrogenase, mitochondrial OS=Saccharomyces cerevisiae (strain ATCC 204508 / S288c) OX=559292 GN=LYS12 PE=1 SV=1	LYS12	sp|P40495|LYS12_YEAST Homoisocitrate dehydrogenase, mitochondrial OS=Saccharomyces cerevisiae (strain ATCC 204508 / S288c) OX=559292 GN=LYS12 PE=1 SV=1	LYS12_YEAST Homoisocitrate dehydrogenase, mitochondrial OS=Saccharomyces cerevisiae (strain ATCC 204508 / S288c) OX=559292 GN=LYS12 PE=1 SV=1	26.94354133	26.94351273	26.87232531	26.9634873	27.09977724	26.32081812	26.76999028	26.72141058	26.2041042	26.37705783	27.86611322	27.62051368	28.04693173	27.90936456	27.28141774	26.62587579	26.64562333	27.01314751	27.51751876	27.20023617	27.43137246	26.66610005	26.85665825	26.76486033	26.57488737	27.13749157	26.50067987
P48570	HOSC_YEAST Homocitrate synthase, cytosolic isozyme OS=Saccharomyces cerevisiae (strain ATCC 204508 / S288c) OX=559292 GN=LYS20 PE=1 SV=1	LYS20	sp|P48570|HOSC_YEAST Homocitrate synthase, cytosolic isozyme OS=Saccharomyces cerevisiae (strain ATCC 204508 / S288c) OX=559292 GN=LYS20 PE=1 SV=1	HOSC_YEAST Homocitrate synthase, cytosolic isozyme OS=Saccharomyces cerevisiae (strain ATCC 204508 / S288c) OX=559292 GN=LYS20 PE=1 SV=1	25.6665307	25.68646256	25.9939574	25.47942116	25.57323094	25.67193588	25.26404306	25.66502454	25.32085399	25.1144269	26.25180923	26.18121751	26.38565357	26.39543141	26.41868834	25.64723892	25.61516641	25.57071589	25.54275824	25.9431781	25.68183925	25.93694744	25.72215272	25.48637208	25.39383398	25.75281731	25.73864967
Q12122	HOSM_YEAST Homocitrate synthase, mitochondrial OS=Saccharomyces cerevisiae (strain ATCC 204508 / S288c) OX=559292 GN=LYS21 PE=1 SV=1	LYS21	sp|Q12122|HOSM_YEAST Homocitrate synthase, mitochondrial OS=Saccharomyces cerevisiae (strain ATCC 204508 / S288c) OX=559292 GN=LYS21 PE=1 SV=1	HOSM_YEAST Homocitrate synthase, mitochondrial OS=Saccharomyces cerevisiae (strain ATCC 204508 / S288c) OX=559292 GN=LYS21 PE=1 SV=1	21.38622058	22.03588767	22.40325826	22.24562574	21.94168926	21.99838831	21.54411075	19.91258995	20.85420913	20.55299434	22.71806044	22.86848128	23.07747723	21.94099583	22.12372229	20.52660072	21.04771808	21.07574755	21.65318815	21.23509175	20.82546775	22.31409711	22.04326614	21.27402102	21.60506207	21.52178365	21.88862923
P49367	LYS4_YEAST Homoaconitase, mitochondrial OS=Saccharomyces cerevisiae (strain ATCC 204508 / S288c) OX=559292 GN=LYS4 PE=1 SV=1	LYS4	sp|P49367|LYS4_YEAST Homoaconitase, mitochondrial OS=Saccharomyces cerevisiae (strain ATCC 204508 / S288c) OX=559292 GN=LYS4 PE=1 SV=1	LYS4_YEAST Homoaconitase, mitochondrial OS=Saccharomyces cerevisiae (strain ATCC 204508 / S288c) OX=559292 GN=LYS4 PE=1 SV=1	25.84408322	25.81642858	25.60364993	26.95379279	25.73834066	26.19443894	26.26105971	25.88532644	25.89101551	25.9962731	25.89710762	26.01988038	25.67374449	26.05114586	25.65369376	25.40323201	25.67036077	25.71485864	25.24537838	26.74782023	26.96738217	25.80224055	26.04427074	26.12527521	26.51045503	26.32206875	26.03038429
P38999	LYS9_YEAST Saccharopine dehydrogenase [NADP(+), L-glutamate-forming] OS=Saccharomyces cerevisiae (strain ATCC 204508 / S288c) OX=559292 GN=LYS9 PE=1 SV=1	LYS9	sp|P38999|LYS9_YEAST Saccharopine dehydrogenase [NADP(+), L-glutamate-forming] OS=Saccharomyces cerevisiae (strain ATCC 204508 / S288c) OX=559292 GN=LYS9 PE=1 SV=1	LYS9_YEAST Saccharopine dehydrogenase [NADP(+), L-glutamate-forming] OS=Saccharomyces cerevisiae (strain ATCC 204508 / S288c) OX=559292 GN=LYS9 PE=1 SV=1	25.64050353	25.42899144	25.18448871	26.33267196	25.34582722	25.42501681	25.66356487	25.18245838	25.3518039	25.37054398	25.42352441	25.38831494	24.95698859	25.36427337	25.23706227	24.62376571	24.80480468	24.80508318	24.81885087	26.44583551	26.55119203	25.18547099	25.13143451	25.55466201	25.66299681	25.56141443	25.24321987
P36013	MAOM_YEAST NAD-dependent malic enzyme, mitochondrial OS=Saccharomyces cerevisiae (strain ATCC 204508 / S288c) OX=559292 GN=MAE1 PE=1 SV=1	MAE1	sp|P36013|MAOM_YEAST NAD-dependent malic enzyme, mitochondrial OS=Saccharomyces cerevisiae (strain ATCC 204508 / S288c) OX=559292 GN=MAE1 PE=1 SV=1	MAOM_YEAST NAD-dependent malic enzyme, mitochondrial OS=Saccharomyces cerevisiae (strain ATCC 204508 / S288c) OX=559292 GN=MAE1 PE=1 SV=1	27.33208947	27.26325112	27.21341235	27.18292485	27.332683	27.24152456	27.44476698	27.43430186	27.17448808	27.00503616	27.90589284	27.69555251	27.90138939	27.84619104	27.29497205	26.29928332	26.75115544	26.81174326	26.8679462	27.31296293	27.17199146	27.20781387	27.66190433	27.38672576	27.31497679	27.40013369	27.31609873
P10962	MAK16_YEAST Protein MAK16 OS=Saccharomyces cerevisiae (strain ATCC 204508 / S288c) OX=559292 GN=MAK16 PE=1 SV=2	MAK16	sp|P10962|MAK16_YEAST Protein MAK16 OS=Saccharomyces cerevisiae (strain ATCC 204508 / S288c) OX=559292 GN=MAK16 PE=1 SV=2	MAK16_YEAST Protein MAK16 OS=Saccharomyces cerevisiae (strain ATCC 204508 / S288c) OX=559292 GN=MAK16 PE=1 SV=2	24.48436661	24.98364029	24.88624911	25.78122848	24.83378632	26.15320309	24.96644604	25.05884238	25.7960751	24.98992443	26.16557628	26.52622822	25.63796028	26.14681411	26.33014172	27.18041995	26.8531155	26.4923261	26.22575682	25.88531607	25.61462879	25.66126234	25.66137015	25.37402853	25.13862895	25.11850778	25.9049716
Q12176	MAK21_YEAST Ribosome biogenesis protein MAK21 OS=Saccharomyces cerevisiae (strain ATCC 204508 / S288c) OX=559292 GN=MAK21 PE=1 SV=1	MAK21	sp|Q12176|MAK21_YEAST Ribosome biogenesis protein MAK21 OS=Saccharomyces cerevisiae (strain ATCC 204508 / S288c) OX=559292 GN=MAK21 PE=1 SV=1	MAK21_YEAST Ribosome biogenesis protein MAK21 OS=Saccharomyces cerevisiae (strain ATCC 204508 / S288c) OX=559292 GN=MAK21 PE=1 SV=1	26.08253814	26.1233727	25.82921832	26.20571876	25.88133789	26.22806021	26.10307877	26.46667087	26.22912554	26.24495429	25.77565751	25.30899424	25.77893655	25.76458195	25.4837845	25.8672463	25.85665149	25.96797142	25.53398499	26.36300673	26.47700086	25.76638506	25.69506228	26.17123209	26.20274882	26.28312398	26.13501917
P40513	MAM33_YEAST Mitochondrial acidic protein MAM33 OS=Saccharomyces cerevisiae (strain ATCC 204508 / S288c) OX=559292 GN=MAM33 PE=1 SV=1	MAM33	sp|P40513|MAM33_YEAST Mitochondrial acidic protein MAM33 OS=Saccharomyces cerevisiae (strain ATCC 204508 / S288c) OX=559292 GN=MAM33 PE=1 SV=1	MAM33_YEAST Mitochondrial acidic protein MAM33 OS=Saccharomyces cerevisiae (strain ATCC 204508 / S288c) OX=559292 GN=MAM33 PE=1 SV=1	24.28112967	24.31449659	24.30909221	25.46651641	25.67978773	26.333705	26.17260858	25.11590228	25.7357103	25.65969433	25.2778328	25.76600471	25.58844428	25.20739453	25.13758199	24.73604114	25.70268781	25.70941072	25.69586263	24.20917061	24.95333681	24.42746572	25.90676036	25.83873151	26.65566818	25.78160631	25.61426715
Q01662	MAP1_YEAST Methionine aminopeptidase 1 OS=Saccharomyces cerevisiae (strain ATCC 204508 / S288c) OX=559292 GN=MAP1 PE=1 SV=2	MAP1	sp|Q01662|MAP1_YEAST Methionine aminopeptidase 1 OS=Saccharomyces cerevisiae (strain ATCC 204508 / S288c) OX=559292 GN=MAP1 PE=1 SV=2	MAP1_YEAST Methionine aminopeptidase 1 OS=Saccharomyces cerevisiae (strain ATCC 204508 / S288c) OX=559292 GN=MAP1 PE=1 SV=2	23.35726219	23.81171518	23.80546776	23.0642396	23.89569502	24.14456456	23.09354884	23.30263052	22.30166755	22.64093078	22.95000824	23.71191033	23.30003621	22.599889	22.96959255	25.03268318	24.78648853	24.48511242	24.2881772	23.42138068	22.90932526	23.52126609	25.07894683	23.09052825	22.73974403	23.27030137	22.91044149
P38174	MAP2_YEAST Methionine aminopeptidase 2 OS=Saccharomyces cerevisiae (strain ATCC 204508 / S288c) OX=559292 GN=MAP2 PE=1 SV=4	MAP2	sp|P38174|MAP2_YEAST Methionine aminopeptidase 2 OS=Saccharomyces cerevisiae (strain ATCC 204508 / S288c) OX=559292 GN=MAP2 PE=1 SV=4	MAP2_YEAST Methionine aminopeptidase 2 OS=Saccharomyces cerevisiae (strain ATCC 204508 / S288c) OX=559292 GN=MAP2 PE=1 SV=4	26.63993875	26.44886415	26.30900171	26.30049283	26.1943674	25.80425234	26.20509913	26.7620474	26.09127798	26.23343977	26.45122923	26.30433853	26.67838837	26.32590274	26.69186785	26.54799272	26.39230113	26.54573591	26.41449693	26.83475214	26.56021282	26.10972495	25.69492433	26.37265658	25.87106708	26.21669828	26.12946357
P11914	MPPA_YEAST Mitochondrial-processing peptidase subunit alpha OS=Saccharomyces cerevisiae (strain ATCC 204508 / S288c) OX=559292 GN=MAS2 PE=1 SV=1	MAS2	sp|P11914|MPPA_YEAST Mitochondrial-processing peptidase subunit alpha OS=Saccharomyces cerevisiae (strain ATCC 204508 / S288c) OX=559292 GN=MAS2 PE=1 SV=1	MPPA_YEAST Mitochondrial-processing peptidase subunit alpha OS=Saccharomyces cerevisiae (strain ATCC 204508 / S288c) OX=559292 GN=MAS2 PE=1 SV=1	25.61788793	25.43087399	25.09319355	26.07623654	25.23306157	25.2851612	25.46509918	25.35930691	25.67644899	25.64547256	26.11432717	25.98546121	25.66572675	26.23217471	26.1830606	25.70993351	25.71444244	26.18778361	25.53087203	26.12119182	25.8246123	25.44929675	24.90670831	25.83469782	25.97015967	25.49942656	25.27339022
[truncated: 831 more rows]
